# Supplementary material for: Potent HIV-1-Specific CD8 T Cell Responses Induced in Mice after Priming with a Multiepitopic DNA-TMEP and Boosting with the HIV Vaccine MVA-B
Source: Viruses. 2018 Aug 13;10(8):424. doi: 10.3390/v10080424 (PMC6116222; doi:10.3390/v10080424)
Supplement: Supplementary file 1 [file viruses-10-00424-s001.zip]

Archive with 2 entries (2 files):
- supplementary table S2.xls
- supplementary table S1.xls
