# Supplementary material for: Potent HIV-1-Specific CD8 T Cell Responses Induced in Mice after Priming with a Multiepitopic DNA-TMEP and Boosting with the HIV Vaccine MVA-B
Source: Viruses. 2018 Aug 13;10(8):424. doi: 10.3390/v10080424 (PMC6116222; doi:10.3390/v10080424)
Supplement: Supplementary file 1 [file viruses-10-00424-s001.zip › supplementary table S2.xls]

## Sheet: tcd8+_all.+
Table S2: Relative frequencies of appearance of CTL/CD8+ epitopes in the general HIV-1-infected population (max.pop) and in long term non-progressors ( LTNP) patients.
TMEP-B-1.epi	TMEP-B-1.frq	Ltnp/max.pop	Ltnp-max.pop	LTNP.frq	max.pop.frq	Epitope.ids
CTEMEKEGKISKIGP	3	24.2676	0.000396869	0.000413223	1.63539e-05	{ Id=1511 AutLoc=[RT(203-209)] HBX2=[Pol(193-207) | RT(38-52) | DNA(2661..2705)] } { Id=412 AutLoc=[RT(205-219 BRU)] HBX2=[Pol(193-207) | RT(38-52) | DNA(2661..2705)] } { Id=413 AutLoc=[RT(205-219)] HBX2=[Pol(193-207) | RT(38-52) | DNA(2661..2705)] }
ELAENREILKEPVHGVYY	3	24.2676	0.000396869	0.000413223	1.63539e-05	{ Id=58876 AutLoc=[Pol(457-)] HBX2=[Pol(457-474) | RT(302-319) | DNA(3453..3506)] } { Id=54009 AutLoc=[( C consensus)] HBX2=[Pol(457-474) | RT(302-319) | DNA(3453..3506)] } { Id=54698 AutLoc=[RT] HBX2=[Pol(457-474) | RT(302-319) | DNA(3453..3506)] }
HKAIGTVLVGPTPVN	2	24.2676	0.000264579	0.000275482	1.09026e-05	{ Id=53880 AutLoc=[Protease(69-83)] HBX2=[Pol(125-139) | Protease(69-83) | DNA(2457..2501)] } { Id=55784 AutLoc=[Protease(125-139)] HBX2=[Pol(125-139) | Protease(69-83) | DNA(2457..2501)] }
DLEIGQHRTKIEELRQHLLRWGFTT	1	24.2676	0.00013229	0.000137741	5.45128e-06	{ Id=480 AutLoc=[RT(191-215)] HBX2=[Pol(347-371) | RT(192-216) | DNA(3123..3197)] }
DLEIGQHRTKIEELRQHLLRWGLTT	1	24.2676	0.00013229	0.000137741	5.45128e-06	{ Id=481 AutLoc=[RT(359-383 HXB2)] HBX2=[Pol(347-371) | RT(192-216) | DNA(3123..3197)] }
EAELELAENREILKE	1	24.2676	0.00013229	0.000137741	5.45128e-06	{ Id=53424 AutLoc=[RT(291-305)] HBX2=[Pol(453-467) | RT(298-312) | DNA(3441..3485)] }
EIQKQGQGQWTYQIYQEPFKNLKTG	1	24.2676	0.00013229	0.000137741	5.45128e-06	{ Id=542 AutLoc=[RT(495-515 LAI)] HBX2=[Pol(483-507) | RT(328-352) | DNA(3531..3605)] }
EKDSWTVNDIQKLVGKL	1	24.2676	0.00013229	0.000137741	5.45128e-06	{ Id=54006 AutLoc=[( C consensus)] HBX2=[Pol(403-419) | RT(248-264) | DNA(3291..3341)] }
FIKVRQYDQILIEICGHK	1	24.2676	0.00013229	0.000137741	5.45128e-06	{ Id=58316 AutLoc=[Protease] HBX2=[Pol(109-126) | Protease(53-70) | DNA(2409..2462)] }
GKKAIGTVLVGPTPVNII	1	24.2676	0.00013229	0.000137741	5.45128e-06	{ Id=58882 AutLoc=[Pol(124-)] HBX2=[Pol(124-141) | Protease(68-85) | DNA(2454..2507)] }
GMDGPKVKQWPLTEEKIK	1	24.2676	0.00013229	0.000137741	5.45128e-06	{ Id=53991 AutLoc=[( C consensus)] HBX2=[Pol(170-187) | RT(15-32) | DNA(2592..2645)] }
GRNLLTQIGCTLNFPKK	1	24.2676	0.00013229	0.000137741	5.45128e-06	{ Id=61372 AutLoc=[Pol] HBX2=[Pol(142-158) | Protease(86)-RT(3)] }
IETVPVKLKPGMDGPKVKQWPLTEE	1	24.2676	0.00013229	0.000137741	5.45128e-06	{ Id=402 AutLoc=[RT(160-184 HXB2)] HBX2=[Pol(160-184) | RT(5-29) | DNA(2562..2636)] }
IGRNLLTQIGCTLNF	1	24.2676	0.00013229	0.000137741	5.45128e-06	{ Id=55783 AutLoc=[Protease(141-155)] HBX2=[Pol(141-155) | Protease(85-99) | DNA(2505..2549)] }
IKVRQYDQILIEICG	1	24.2676	0.00013229	0.000137741	5.45128e-06	{ Id=57657 AutLoc=[NA] HBX2=[Pol(110-124) | Protease(54-68) | DNA(2412..2456)] }
KIEELRQHLLRWGFTTPDK	1	24.2676	0.00013229	0.000137741	5.45128e-06	{ Id=54697 AutLoc=[RT] HBX2=[Pol(356-374) | RT(201-219) | DNA(3150..3206)] }
KMIGGIGGFIKVRQYDQI	1	24.2676	0.00013229	0.000137741	5.45128e-06	{ Id=58315 AutLoc=[Protease] HBX2=[Pol(101-118) | Protease(45-62) | DNA(8965..9018)] }
KNFPISPIETVPVKLK	1	24.2676	0.00013229	0.000137741	5.45128e-06	{ Id=61375 AutLoc=[Pol] HBX2=[Pol(153-168) | Protease(97)-RT(13)] }
KQWPLTEEKIKALVEI	1	24.2676	0.00013229	0.000137741	5.45128e-06	{ Id=59277 AutLoc=[NA] HBX2=[Pol(177-192) | RT(22-37) | DNA(2613..2660)] }
LRWGFTTPDKKHQKEPPF	1	24.2676	0.00013229	0.000137741	5.45128e-06	{ Id=58320 AutLoc=[RT] HBX2=[Pol(365-382) | RT(210-227) | DNA(3177..3230)] }
LTQIGCTLNFPISPI	1	24.2676	0.00013229	0.000137741	5.45128e-06	{ Id=61373 AutLoc=[Pol] HBX2=[Pol(146-160) | Protease(90)-RT(5)] }
LVEICTEMEKEGKISKI	1	24.2676	0.00013229	0.000137741	5.45128e-06	{ Id=58319 AutLoc=[RT] HBX2=[Pol(189-205) | RT(34-50) | DNA(2649..2699)] }
LVGPTPVNIIGRNLLTQI	1	24.2676	0.00013229	0.000137741	5.45128e-06	{ Id=58318 AutLoc=[Protease] HBX2=[Pol(132-149) | Protease(76-93) | DNA(2478..2531)] }
LVGPTPVNIIGRNMLTQL	1	24.2676	0.00013229	0.000137741	5.45128e-06	{ Id=58926 AutLoc=[Pol(132-)] HBX2=[Pol(132-149) | Protease(76-93) | DNA(2478..2531)] }
NPDIVIYQYMDDLYVGSDLEIGQHR	1	24.2676	0.00013229	0.000137741	5.45128e-06	{ Id=466 AutLoc=[RT(342-366 LAI)] HBX2=[Pol(330-354) | RT(175-199) | DNA(3072..3146)] }
PISPIETVPVKLKPGM	1	24.2676	0.00013229	0.000137741	5.45128e-06	{ Id=53990 AutLoc=[( C consensus)] HBX2=[Pol(156-171) | RT(1-16) | DNA(2550..2597)] }
PLTEEAELELAENREILKEPVHGVY	1	24.2676	0.00013229	0.000137741	5.45128e-06	{ Id=497 AutLoc=[RT(461-485 HXB2)] HBX2=[Pol(449-473) | RT(294-318) | DNA(3429..3503)] }
PQGWKGSPAIFQSSMTKILEPFRKQNPDIVIYQYMDDLYVG	1	24.2676	0.00013229	0.000137741	5.45128e-06	{ Id=59199 AutLoc=[RT Pol(150-190)] HBX2=[Pol(305-345) | RT(150-190) | DNA(2997..3119)] }
QILIEICGHKAIGTVLV	1	24.2676	0.00013229	0.000137741	5.45128e-06	{ Id=58317 AutLoc=[Protease] HBX2=[Pol(117-133) | Protease(61-77) | DNA(2433..2483)] }
SPIETVPVKLKPGMD	1	24.2676	0.00013229	0.000137741	5.45128e-06	{ Id=61374 AutLoc=[Pol] HBX2=[Pol(158-172) | RT(3-17)] }
SQIYPGIKVRQLCKL	1	24.2676	0.00013229	0.000137741	5.45128e-06	{ Id=1257 AutLoc=[RT( SF2)] HBX2=[Pol(423-437) | RT(268-282) | DNA(3351..3395)] }
TVLVGPTPVNIIGRN	1	24.2676	0.00013229	0.000137741	5.45128e-06	{ Id=61371 AutLoc=[Pol] HBX2=[Pol(130-144) | Protease(74-88)] }
VIYQYMDDLYVGSDL	1	24.2676	0.00013229	0.000137741	5.45128e-06	{ Id=61390 AutLoc=[Pol] HBX2=[Pol(334-348) | RT(179-193)] }
VNIIGRNLLTQIGCT	1	24.2676	0.00013229	0.000137741	5.45128e-06	{ Id=57658 AutLoc=[NA] HBX2=[Pol(138-152) | Protease(82-96) | DNA(2496..2540)] }
WASQIYPGIKVRQLCKLLRG	1	24.2676	0.00013229	0.000137741	5.45128e-06	{ Id=52372 AutLoc=[Pol(421-440)] HBX2=[Pol(421-440) | RT(266-285) | DNA(3345..3404)] }
LRPGGKKKYKLKHIV	10	12.0518	0.00127188	0.00137741	0.000105534	{ Id=56270 AutLoc=[NA] HBX2=[Gag(21-35) | p17(21-35) | DNA(850..894)] } { Id=54500 AutLoc=[p17(21-35)] HBX2=[Gag(21-35) | p17(21-35) | DNA(850..894)] } { Id=32 AutLoc=[Gag] HBX2=[Gag(21-35) | p17(21-35) | DNA(850..894)] } { Id=57700 AutLoc=[Gag] HBX2=[Gag(21-35) | p17(21-35) | DNA(850..894)] } { Id=54681 AutLoc=[p17(21-35)] HBX2=[Gag(21-35) | p17(21-35) | DNA(850..894)] } { Id=31 AutLoc=[p17(21-3…
WIILGLNKIVRMYSP	6	12.0518	0.000763126	0.000826446	6.33205e-05	{ Id=56283 AutLoc=[NA] HBX2=[Gag(265-279) | p24(133-147) | DNA(1582..1626)] } { Id=57366 AutLoc=[Gag(265-279 HXB2)] HBX2=[Gag(265-279) | p24(133-147) | DNA(1582..1626)] } { Id=56175 AutLoc=[Gag(265-279)] HBX2=[Gag(265-279) | p24(133-147) | DNA(1582..1626)] } { Id=57654 AutLoc=[NA] HBX2=[Gag(265-279) | p24(133-147) | DNA(1582..1626)] } { Id=61359 AutLoc=[Gag] HBX2=[Gag(265-279) | p24(133-147)] } {…
FRDYVDRFYKTLRAE	5	12.0518	0.000635938	0.000688705	5.27671e-05	{ Id=56570 AutLoc=[NA] HBX2=[Gag(293-307) | p24(161-175) | DNA(1666..1710)] } { Id=57367 AutLoc=[Gag(293-307 HXB2)] HBX2=[Gag(293-307) | p24(161-175) | DNA(1666..1710)] } { Id=53615 AutLoc=[p24(161-170)] HBX2=[Gag(293-307) | p24(161-175) | DNA(1666..1710)] } { Id=57452 AutLoc=[p24(161-175)] HBX2=[Gag(293-307) | p24(161-175) | DNA(1666..1710)] } { Id=56163 AutLoc=[Gag(293-307)] HBX2=[Gag(293-307) …
IYKRWIILGLNKIVR	5	12.0518	0.000635938	0.000688705	5.27671e-05	{ Id=56282 AutLoc=[NA] HBX2=[Gag(261-275) | p24(129-143) | DNA(1570..1614)] } { Id=57365 AutLoc=[Gag(261-275 HXB2)] HBX2=[Gag(261-275) | p24(129-143) | DNA(1570..1614)] } { Id=59275 AutLoc=[NA] HBX2=[Gag(261-275) | p24(129-143) | DNA(1570..1614)] } { Id=56162 AutLoc=[Gag(261-275)] HBX2=[Gag(261-275) | p24(129-143) | DNA(1570..1614)] } { Id=57653 AutLoc=[NA] HBX2=[Gag(261-275) | p24(129-143) | DNA…
KRWIILGLNKIVRMYSPTSI	5	12.0518	0.000635938	0.000688705	5.27671e-05	{ Id=295 AutLoc=[p24(265-284 SF2)] HBX2=[Gag(263-282) | p24(131-150) | DNA(1576..1635)] } { Id=59023 AutLoc=[Gag(263-282)] HBX2=[Gag(263-282) | p24(131-150) | DNA(1576..1635)] } { Id=59286 AutLoc=[Gag] HBX2=[Gag(263-282) | p24(131-150) | DNA(1576..1635)] } { Id=296 AutLoc=[p24(263-282 SF2)] HBX2=[Gag(263-282) | p24(131-150) | DNA(1576..1635)] } { Id=57726 AutLoc=[Gag(263-282)] HBX2=[Gag(263-282) …
NAWVKVVEEKAFSPEVIPMF	5	12.0518	0.000635938	0.000688705	5.27671e-05	{ Id=156 AutLoc=[p24(153-172)] HBX2=[Gag(153-172) | p24(21-40) | DNA(1246..1305)] } { Id=155 AutLoc=[Gag(153-172)] HBX2=[Gag(153-172) | p24(21-40) | DNA(1246..1305)] } { Id=55605 AutLoc=[Gag] HBX2=[Gag(153-172) | p24(21-40) | DNA(1246..1305)] } { Id=154 AutLoc=[p24(153-172 SF2)] HBX2=[Gag(153-172) | p24(21-40) | DNA(1246..1305)] } { Id=153 AutLoc=[p24(153-172 SF2)] HBX2=[Gag(153-172) | p24(21-40)…
SLYNTVATLYCVHQR	5	12.0518	0.000635938	0.000688705	5.27671e-05	{ Id=53612 AutLoc=[p17(77-85)] HBX2=[Gag(77-91) | p17(77-91) | DNA(1018..1062)] } { Id=56273 AutLoc=[NA] HBX2=[Gag(77-91) | p17(77-91) | DNA(1018..1062)] } { Id=57359 AutLoc=[Gag(77-91 HXB2)] HBX2=[Gag(77-91) | p17(77-91) | DNA(1018..1062)] } { Id=55410 AutLoc=[Gag(77-91)] HBX2=[Gag(77-91) | p17(77-91) | DNA(1018..1062)] } { Id=57869 AutLoc=[Gag( clade B consensus)] HBX2=[Gag(77-91) | p17(77-91) …
VQNANPDCKTILKAL	5	12.0518	0.000635938	0.000688705	5.27671e-05	{ Id=57707 AutLoc=[Gag] HBX2=[Gag(323-337) | p24(191-205) | DNA(1756..1800)] } { Id=1450 AutLoc=[p24(191-205)] HBX2=[Gag(323-337) | p24(191-205) | DNA(1756..1800)] } { Id=344 AutLoc=[p24(323-337)] HBX2=[Gag(323-337) | p24(191-205) | DNA(1756..1800)] } { Id=345 AutLoc=[p24(325-339 SF2)] HBX2=[Gag(323-337) | p24(191-205) | DNA(1756..1800)] } { Id=52221 AutLoc=[Gag(320-328 BH10, LAI)] HBX2=[Gag(323-…
AFSPEVIPMFSALSEGATPQ	4	12.0518	0.000508751	0.000550964	4.22137e-05	{ Id=166 AutLoc=[p24(163-182)] HBX2=[Gag(163-182) | p24(31-50) | DNA(1276..1335)] } { Id=1852 AutLoc=[p24( SF2)] HBX2=[Gag(163-182) | p24(31-50) | DNA(1276..1335)] } { Id=167 AutLoc=[p24(163-182 SF2)] HBX2=[Gag(163-182) | p24(31-50) | DNA(1276..1335)] } { Id=168 AutLoc=[p24(163-182 SF2)] HBX2=[Gag(163-182) | p24(31-50) | DNA(1276..1335)] }
ASRELERFAVNPGLL	4	12.0518	0.000508751	0.000550964	4.22137e-05	{ Id=54742 AutLoc=[p17] HBX2=[Gag(37-51) | p17(37-51) | DNA(898..942)] } { Id=57868 AutLoc=[Gag( clade B consensus)] HBX2=[Gag(37-51) | p17(37-51) | DNA(898..942)] } { Id=56160 AutLoc=[Gag(37-51)] HBX2=[Gag(37-51) | p17(37-51) | DNA(898..942)] } { Id=58305 AutLoc=[p17] HBX2=[Gag(37-51) | p17(37-51) | DNA(898..942)] }
KVVEEKAFSPEVIPM	4	12.0518	0.000508751	0.000550964	4.22137e-05	{ Id=56556 AutLoc=[NA] HBX2=[Gag(157-171) | p24(25-39) | DNA(1258..1302)] } { Id=60639 AutLoc=[p24(25-39)] HBX2=[Gag(157-171) | p24(25-39) | DNA(1258..1302)] } { Id=57231 AutLoc=[Gag(157-171)] HBX2=[Gag(157-171) | p24(25-39) | DNA(1258..1302)] } { Id=57460 AutLoc=[p24(25-39)] HBX2=[Gag(157-171) | p24(25-39) | DNA(1258..1302)] }
SALSEGATPQDLNTMLNTVG	4	12.0518	0.000508751	0.000550964	4.22137e-05	{ Id=176 AutLoc=[p24(173-192 SF2)] HBX2=[Gag(173-192) | p24(41-60) | DNA(1306..1365)] } { Id=55229 AutLoc=[p24(41-60 B1 and B2)] HBX2=[Gag(173-192) | p24(41-60) | DNA(1306..1365)] } { Id=1853 AutLoc=[p24( SF2)] HBX2=[Gag(173-192) | p24(41-60) | DNA(1306..1365)] } { Id=177 AutLoc=[p24(173-192 SF2)] HBX2=[Gag(173-192) | p24(41-60) | DNA(1306..1365)] }
YKTLRAEQASQEVKN	4	12.0518	0.000508751	0.000550964	4.22137e-05	{ Id=57233 AutLoc=[Gag(301-315)] HBX2=[Gag(301-315) | p24(169-183) | DNA(1690..1734)] } { Id=55731 AutLoc=[Gag(301-315 SF2)] HBX2=[Gag(301-315) | p24(169-183) | DNA(1690..1734)] } { Id=55419 AutLoc=[Gag(301-315)] HBX2=[Gag(301-315) | p24(169-183) | DNA(1690..1734)] } { Id=56164 AutLoc=[Gag(301-315)] HBX2=[Gag(301-315) | p24(169-183) | DNA(1690..1734)] }
AFSPEVIPMFSALSEGA	3	12.0518	0.000381563	0.000413223	3.16603e-05	{ Id=54709 AutLoc=[p24] HBX2=[Gag(163-179) | p24(31-47) | DNA(1276..1326)] } { Id=54631 AutLoc=[Gag] HBX2=[Gag(163-179) | p24(31-47) | DNA(1276..1326)] } { Id=58309 AutLoc=[p24] HBX2=[Gag(163-179) | p24(31-47) | DNA(1276..1326)] }
FRDYVDRFYKTLRAEQASQD	3	12.0518	0.000381563	0.000413223	3.16603e-05	{ Id=313 AutLoc=[p24(293-312 SF2)] HBX2=[Gag(293-312) | p24(161-180) | DNA(1666..1725)] } { Id=311 AutLoc=[p24(293-312 SF2)] HBX2=[Gag(293-312) | p24(161-180) | DNA(1666..1725)] } { Id=312 AutLoc=[p24(293-312 SF2)] HBX2=[Gag(293-312) | p24(161-180) | DNA(1666..1725)] }
GHQAAMQMLKETINE	3	12.0518	0.000381563	0.000413223	3.16603e-05	{ Id=56560 AutLoc=[NA] HBX2=[Gag(193-207) | p24(61-75) | DNA(1366..1410)] } { Id=57360 AutLoc=[Gag(193-207 HXB2)] HBX2=[Gag(193-207) | p24(61-75) | DNA(1366..1410)] } { Id=55415 AutLoc=[Gag(193-207)] HBX2=[Gag(193-207) | p24(61-75) | DNA(1366..1410)] }
IVRMYSPTSILDIRQ	3	12.0518	0.000381563	0.000413223	3.16603e-05	{ Id=56285 AutLoc=[NA] HBX2=[Gag(273-287) | p24(141-155) | DNA(1606..1650)] } { Id=55412 AutLoc=[Gag(273-287)] HBX2=[Gag(273-287) | p24(141-155) | DNA(1606..1650)] } { Id=56172 AutLoc=[Gag(273-287)] HBX2=[Gag(273-287) | p24(141-155) | DNA(1606..1650)] }
KIRLRPGGKKKYKLKHIVWASRELE	3	12.0518	0.000381563	0.000413223	3.16603e-05	{ Id=12 AutLoc=[p17(18-42 IIIB)] HBX2=[Gag(18-42) | p17(18-42) | DNA(841..915)] } { Id=14 AutLoc=[p17(18-42 PV22)] HBX2=[Gag(18-42) | p17(18-42) | DNA(841..915)] } { Id=13 AutLoc=[p17(18-42 BH10)] HBX2=[Gag(18-42) | p17(18-42) | DNA(841..915)] }
KRWIILGLNKIVRMY	3	12.0518	0.000381563	0.000413223	3.16603e-05	{ Id=293 AutLoc=[p24(265-279)] HBX2=[Gag(263-277) | p24(131-145) | DNA(1576..1620)] } { Id=290 AutLoc=[p24(266-277)] HBX2=[Gag(263-277) | p24(131-145) | DNA(1576..1620)] } { Id=52485 AutLoc=[p24(131-145 HXB2)] HBX2=[Gag(263-277) | p24(131-145) | DNA(1576..1620)] }
PMFSALSEGATPQDLNTM	3	12.0518	0.000381563	0.000413223	3.16603e-05	{ Id=54707 AutLoc=[p24] HBX2=[Gag(170-187) | p24(38-55) | DNA(1297..1350)] } { Id=54630 AutLoc=[Gag] HBX2=[Gag(170-187) | p24(38-55) | DNA(1297..1350)] } { Id=55646 AutLoc=[Gag] HBX2=[Gag(170-187) | p24(38-55) | DNA(1297..1350)] }
VDRFYKTLRAEQASQ	3	12.0518	0.000381563	0.000413223	3.16603e-05	{ Id=55344 AutLoc=[Gag(297-311)] HBX2=[Gag(297-311) | p24(165-179) | DNA(1678..1722)] } { Id=57368 AutLoc=[Gag(297-311 HXB2)] HBX2=[Gag(297-311) | p24(165-179) | DNA(1678..1722)] } { Id=54916 AutLoc=[NA] HBX2=[Gag(297-311) | p24(165-179) | DNA(1678..1722)] }
WIILGLNKIVRMYSPVSI	3	12.0518	0.000381563	0.000413223	3.16603e-05	{ Id=59448 AutLoc=[Gag] HBX2=[Gag(265-282) | p24(133-150)] } { Id=58898 AutLoc=[Gag(265-)] HBX2=[Gag(265-282) | p24(133-150) | DNA(1582..1635)] } { Id=58342 AutLoc=[p24] HBX2=[Gag(265-282) | p24(133-150) | DNA(1582..1635)] }
DCKTILKALGPAATL	2	12.0518	0.000254375	0.000275482	2.11068e-05	{ Id=57190 AutLoc=[Gag(329-343)] HBX2=[Gag(329-343) | p24(197-211) | DNA(1774..1818)] } { Id=56165 AutLoc=[Gag(329-343)] HBX2=[Gag(329-343) | p24(197-211) | DNA(1774..1818)] }
EGATPQDLNTMLNTV	2	12.0518	0.000254375	0.000275482	2.11068e-05	{ Id=55343 AutLoc=[Gag(178-192)] HBX2=[Gag(177-191) | p24(45-59) | DNA(1318..1362)] } { Id=56275 AutLoc=[NA] HBX2=[Gag(177-191) | p24(45-59) | DNA(1318..1362)] }
EKAFSPEVIPMFSAL	2	12.0518	0.000254375	0.000275482	2.11068e-05	{ Id=57714 AutLoc=[Gag(161-175)] HBX2=[Gag(161-175) | p24(29-43) | DNA(1270..1314)] } { Id=57461 AutLoc=[p24(29-43)] HBX2=[Gag(161-175) | p24(29-43) | DNA(1270..1314)] }
EKIRLRPGGKKKYKL	2	12.0518	0.000254375	0.000275482	2.11068e-05	{ Id=55743 AutLoc=[p17(17-31)] HBX2=[Gag(17-31) | p17(17-31) | DNA(838..882)] } { Id=58746 AutLoc=[Gag( NL4-3)] HBX2=[Gag(17-31) | p17(17-31) | DNA(1234..1269)] }
EKIRLRPGGKKKYKLKHI	2	12.0518	0.000254375	0.000275482	2.11068e-05	{ Id=54699 AutLoc=[p17] HBX2=[Gag(17-34) | p17(17-34) | DNA(838..891)] } { Id=58300 AutLoc=[p17] HBX2=[Gag(17-34) | p17(17-34) | DNA(838..891)] }
EPFRDYVDRFFKTLRAEQAT	2	12.0518	0.000254375	0.000275482	2.11068e-05	{ Id=1277 AutLoc=[Gag( 96ZM651.8)] HBX2=[Gag(291-310) | p24(159-178) | DNA(1660..1719)] } { Id=52368 AutLoc=[Gag(291-310)] HBX2=[Gag(291-310) | p24(159-178) | DNA(1660..1719)] }
GATPQDLNTMLNTVGGH	2	12.0518	0.000254375	0.000275482	2.11068e-05	{ Id=54705 AutLoc=[p24] HBX2=[Gag(178-194) | p24(46-62) | DNA(1321..1371)] } { Id=58336 AutLoc=[p24] HBX2=[Gag(178-194) | p24(46-62) | DNA(1321..1371)] }
GKKKYKLKHIVWASR	2	12.0518	0.000254375	0.000275482	2.11068e-05	{ Id=56271 AutLoc=[NA] HBX2=[Gag(25-39) | p17(25-39) | DNA(862..906)] } { Id=55775 AutLoc=[p17(25-39)] HBX2=[Gag(25-39) | p17(25-39) | DNA(862..906)] }
GPKEPFRDYVDRFYKTLR	2	12.0518	0.000254375	0.000275482	2.11068e-05	{ Id=54634 AutLoc=[Gag] HBX2=[Gag(288-305) | p24(156-173) | DNA(1651..1704)] } { Id=54717 AutLoc=[p24] HBX2=[Gag(288-305) | p24(156-173) | DNA(1651..1704)] }
GSEELRSLYNTVATL	2	12.0518	0.000254375	0.000275482	2.11068e-05	{ Id=52483 AutLoc=[p17(71-85 HXB2)] HBX2=[Gag(71-85) | p17(71-85) | DNA(1000..1044)] } { Id=60 AutLoc=[p17(71-85 SF2)] HBX2=[Gag(71-85) | p17(71-85) | DNA(1000..1044)] }
IPMFSALSEGATPQDL	2	12.0518	0.000254375	0.000275482	2.11068e-05	{ Id=175 AutLoc=[Gag(169-184 LAI)] HBX2=[Gag(169-184) | p24(37-52) | DNA(1294..1341)] } { Id=174 AutLoc=[p24(169-184 LAI)] HBX2=[Gag(169-184) | p24(37-52) | DNA(1294..1341)] }
KIRLRPGGKKKYKLK	2	12.0518	0.000254375	0.000275482	2.11068e-05	{ Id=55342 AutLoc=[Gag(17-31)] HBX2=[Gag(18-32) | p17(18-32) | DNA(841..885)] } { Id=56719 AutLoc=[p17(19-31)] HBX2=[Gag(18-32) | p17(18-32) | DNA(841..885)] }
LEEMMTACQGVGGPGHK	2	12.0518	0.000254375	0.000275482	2.11068e-05	{ Id=59024 AutLoc=[Gag(343-359)] HBX2=[Gag(343-359) | p24(211-227) | DNA(1816..1866)] } { Id=59285 AutLoc=[Gag] HBX2=[Gag(343-359) | p24(211-227) | DNA(1816..1866)] }
LEEMMTACQGVGGPGHKARV	2	12.0518	0.000254375	0.000275482	2.11068e-05	{ Id=358 AutLoc=[p24(343-362 SF2)] HBX2=[Gag(343-362) | p24(211-230) | DNA(1816..1875)] } { Id=357 AutLoc=[p24(345-364 SF2)] HBX2=[Gag(343-362) | p24(211-230) | DNA(1816..1875)] }
LRAEQASQEVKNWMTETL	2	12.0518	0.000254375	0.000275482	2.11068e-05	{ Id=54719 AutLoc=[p24] HBX2=[Gag(304-321) | p24(172-189) | DNA(1699..1752)] } { Id=54636 AutLoc=[Gag] HBX2=[Gag(304-321) | p24(172-189) | DNA(1699..1752)] }
MTETLLVQNANPDCK	2	12.0518	0.000254375	0.000275482	2.11068e-05	{ Id=55732 AutLoc=[Gag(301-315 SF2)] HBX2=[Gag(317-331) | p24(185-199) | DNA(1738..1782)] } { Id=55413 AutLoc=[Gag(317-331)] HBX2=[Gag(317-331) | p24(185-199) | DNA(1738..1782)] }
NANPDCKTILKALGP	2	12.0518	0.000254375	0.000275482	2.11068e-05	{ Id=56287 AutLoc=[NA] HBX2=[Gag(325-339) | p24(193-207) | DNA(1762..1806)] } { Id=58729 AutLoc=[Gag(331-346 NL4-3)] HBX2=[Gag(325-339) | p24(193-207) | DNA(1762..1806)] }
NPPIPVGEIYKRWIILGLNKIV	2	12.0518	0.000254375	0.000275482	2.11068e-05	{ Id=57705 AutLoc=[Gag] HBX2=[Gag(253-274) | p24(121-142) | DNA(1546..1611)] } { Id=235 AutLoc=[p24(253-274 BH10)] HBX2=[Gag(253-274) | p24(121-142) | DNA(1546..1611)] }
NPPIPVGEIYKRWIILGLNKIVRMYSPTSILD	2	12.0518	0.000254375	0.000275482	2.11068e-05	{ Id=229 AutLoc=[Gag] HBX2=[Gag(253-284) | p24(121-152) | DNA(1546..1641)] } { Id=227 AutLoc=[Gag(183-214 LAI)] HBX2=[Gag(253-284) | p24(121-152) | DNA(1546..1641)] }
PQDLNTMLNTVGGHQ	2	12.0518	0.000254375	0.000275482	2.11068e-05	{ Id=56276 AutLoc=[NA] HBX2=[Gag(181-195) | p24(49-63) | DNA(1330..1374)] } { Id=57451 AutLoc=[p24(49-63)] HBX2=[Gag(181-195) | p24(49-63) | DNA(1330..1374)] }
QMVHQAISPRTLNAW	2	12.0518	0.000254375	0.000275482	2.11068e-05	{ Id=57230 AutLoc=[Gag(141-155)] HBX2=[Gag(141-155) | p24(9-23) | DNA(1210..1254)] } { Id=56171 AutLoc=[Gag(141-155)] HBX2=[Gag(141-155) | p24(9-23) | DNA(1210..1254)] }
RAEQASQEVKNWMTE	2	12.0518	0.000254375	0.000275482	2.11068e-05	{ Id=56286 AutLoc=[NA] HBX2=[Gag(305-319) | p24(173-187) | DNA(1702..1746)] } { Id=57369 AutLoc=[Gag(305-319 HXB2)] HBX2=[Gag(305-319) | p24(173-187) | DNA(1702..1746)] }
SLYNTVATLYCVHQRIEV	2	12.0518	0.000254375	0.000275482	2.11068e-05	{ Id=58308 AutLoc=[p17] HBX2=[Gag(77-94) | p17(77-94) | DNA(1018..1071)] } { Id=54703 AutLoc=[p17] HBX2=[Gag(77-94) | p17(77-94) | DNA(1018..1071)] }
SPEVIPMFSALSEGA	2	12.0518	0.000254375	0.000275482	2.11068e-05	{ Id=57715 AutLoc=[Gag(161-175)] HBX2=[Gag(165-179) | p24(33-47) | DNA(1282..1326)] } { Id=55414 AutLoc=[Gag(165-179)] HBX2=[Gag(165-179) | p24(33-47) | DNA(1282..1326)] }
VGGHQAAMQMLKETINEEAAEWDR	2	12.0518	0.000254375	0.000275482	2.11068e-05	{ Id=59284 AutLoc=[Gag] HBX2=[Gag(191-214) | p24(59-82) | DNA(1360..1431)] } { Id=59020 AutLoc=[Gag(191-214)] HBX2=[Gag(191-214) | p24(59-82) | DNA(1360..1431)] }
VIPMFSALSEGATPQDLN	2	12.0518	0.000254375	0.000275482	2.11068e-05	{ Id=59019 AutLoc=[Gag(168-185)] HBX2=[Gag(168-185) | p24(36-53) | DNA(1291..1344)] } { Id=59283 AutLoc=[Gag] HBX2=[Gag(168-185) | p24(36-53) | DNA(1291..1344)] }
VQNANPDCKTILKALGPAAT	2	12.0518	0.000254375	0.000275482	2.11068e-05	{ Id=347 AutLoc=[p24(323-342 SF2)] HBX2=[Gag(323-342) | p24(191-210) | DNA(1756..1815)] } { Id=346 AutLoc=[p24(323-342 SF2)] HBX2=[Gag(323-342) | p24(191-210) | DNA(1756..1815)] }
WVKVIEEKAFSPEVIPMF	2	12.0518	0.000254375	0.000275482	2.11068e-05	{ Id=58933 AutLoc=[Gag(155-)] HBX2=[Gag(155-172) | p24(23-40) | DNA(1252..1305)] } { Id=58334 AutLoc=[p24] HBX2=[Gag(155-172) | p24(23-40) | DNA(1252..1305)] }
YCVHQRIEIKDTKEAL	2	12.0518	0.000254375	0.000275482	2.11068e-05	{ Id=1851 AutLoc=[p17( SF2)] HBX2=[Gag(86-101) | p17(86-101) | DNA(1045..1092)] } { Id=1844 AutLoc=[p17( SF2)] HBX2=[Gag(86-101) | p17(86-101) | DNA(1045..1092)] }
YVDRFYKTLRAEQASQEV	2	12.0518	0.000254375	0.000275482	2.11068e-05	{ Id=54721 AutLoc=[p24] HBX2=[Gag(296-313) | p24(164-181) | DNA(1675..1728)] } { Id=54635 AutLoc=[Gag] HBX2=[Gag(296-313) | p24(164-181) | DNA(1675..1728)] }
AAMQMLKETINEEAAEW	1	12.0518	0.000127188	0.000137741	1.05534e-05	{ Id=52471 AutLoc=[p24(63-80 HXB2)] HBX2=[Gag(196-212) | p24(64-80) | DNA(1375..1425)] }
AATLEEMMTACQGVGGPSH	1	12.0518	0.000127188	0.000137741	1.05534e-05	{ Id=54637 AutLoc=[Gag] HBX2=[Gag(340-358) | p24(208-226) | DNA(1807..1863)] }
ACQGVGGPGHKARVL	1	12.0518	0.000127188	0.000137741	1.05534e-05	{ Id=56290 AutLoc=[NA] HBX2=[Gag(349-363) | p24(217-231) | DNA(1834..1878)] }
ACQGVGGPGHKARVLA	1	12.0518	0.000127188	0.000137741	1.05534e-05	{ Id=58735 AutLoc=[Gag( NL4-3)] HBX2=[Gag(349-364) | p24(217)-p2p7p1p6(1) | DNA(1834..1881)] }
ACQGVGGPGHKARVLAEA	1	12.0518	0.000127188	0.000137741	1.05534e-05	{ Id=58312 AutLoc=[p24] HBX2=[Gag(349-366) | p24(217)-p2p7p1p6(3) | DNA(1834..1887)] }
AEQASQEVKNWMTET	1	12.0518	0.000127188	0.000137741	1.05534e-05	{ Id=56718 AutLoc=[p24(175-187)] HBX2=[Gag(306-320) | p24(174-188) | DNA(1705..1749)] }
AFSPEVIPMFTALSEGA	1	12.0518	0.000127188	0.000137741	1.05534e-05	{ Id=58924 AutLoc=[Gag(163-)] HBX2=[Gag(163-179) | p24(31-47) | DNA(1276..1326)] }
ASQEVKNWMTETLLV	1	12.0518	0.000127188	0.000137741	1.05534e-05	{ Id=57370 AutLoc=[Gag(309-323 HXB2)] HBX2=[Gag(309-323) | p24(177-191) | DNA(1714..1758)] }
ATLEEMMTACQGVGG	1	12.0518	0.000127188	0.000137741	1.05534e-05	{ Id=56571 AutLoc=[NA] HBX2=[Gag(341-355) | p24(209-223) | DNA(1810..1854)] }
CLRPGGKKKYKLKHIV	1	12.0518	0.000127188	0.000137741	1.05534e-05	{ Id=30 AutLoc=[p17(90-105 SF2)] HBX2=[Gag(20-35) | p17(20-35) | DNA(847..894)] }
CRQILGQLQPSLQTG	1	12.0518	0.000127188	0.000137741	1.05534e-05	{ Id=57358 AutLoc=[Gag(57-71 HXB2)] HBX2=[Gag(57-71) | p17(57-71) | DNA(958..1002)] }
DCKTILKALGPAATLE	1	12.0518	0.000127188	0.000137741	1.05534e-05	{ Id=58737 AutLoc=[Gag( NL4-3)] HBX2=[Gag(329-344) | p24(197-212) | DNA(1774..1821)] }
DLNTMLNTVGGHQAAMQMLK	1	12.0518	0.000127188	0.000137741	1.05534e-05	{ Id=199 AutLoc=[p24(183-202 SF2)] HBX2=[Gag(183-202) | p24(51-70) | DNA(1336..1395)] }
DLNTMLNTVGGHQAAMQMLKETINEEAAEWDR	1	12.0518	0.000127188	0.000137741	1.05534e-05	{ Id=190 AutLoc=[Gag(183-214 LAI)] HBX2=[Gag(183-214) | p24(51-82) | DNA(1336..1431)] }
EEKAFSPEVIPMFSALSEGA	1	12.0518	0.000127188	0.000137741	1.05534e-05	{ Id=158 AutLoc=[p24(160-179)] HBX2=[Gag(160-179) | p24(28-47) | DNA(1267..1326)] }
EELRSLYNTVATLYC	1	12.0518	0.000127188	0.000137741	1.05534e-05	{ Id=56272 AutLoc=[NA] HBX2=[Gag(73-87) | p17(73-87) | DNA(1006..1050)] }
EGATPQDLNTMLNTVG	1	12.0518	0.000127188	0.000137741	1.05534e-05	{ Id=58733 AutLoc=[Gag( NL4-3)] HBX2=[Gag(177-192) | p24(45-60) | DNA(1318..1365)] }
EIYKRWIILGLNKIV	1	12.0518	0.000127188	0.000137741	1.05534e-05	{ Id=61349 AutLoc=[Gag] HBX2=[Gag(260-274) | p24(128-142)] }
EKIRLRPGGKKKYRLKHL	1	12.0518	0.000127188	0.000137741	1.05534e-05	{ Id=54629 AutLoc=[Gag] HBX2=[Gag(17-34) | p17(17-34) | DNA(838..891)] }
EMMTACQGVGGPGHK	1	12.0518	0.000127188	0.000137741	1.05534e-05	{ Id=56289 AutLoc=[NA] HBX2=[Gag(345-359) | p24(213-227) | DNA(1822..1866)] }
ERFAVNPGLLETSEGCR	1	12.0518	0.000127188	0.000137741	1.05534e-05	{ Id=58306 AutLoc=[p17] HBX2=[Gag(42-58) | p17(42-58) | DNA(913..963)] }
EVIPMFSALSEGATP	1	12.0518	0.000127188	0.000137741	1.05534e-05	{ Id=52484 AutLoc=[p24(35-48 HXB2)] HBX2=[Gag(167-181) | p24(35-49) | DNA(1288..1332)] }
FRDYVDRFYKTLRAEQASQE	1	12.0518	0.000127188	0.000137741	1.05534e-05	{ Id=57727 AutLoc=[Gag(293-312)] HBX2=[Gag(293-312) | p24(161-180) | DNA(1666..1725)] }
GEIYKRWIILGLNKIVR	1	12.0518	0.000127188	0.000137741	1.05534e-05	{ Id=57305 AutLoc=[p24(127-143)] HBX2=[Gag(259-275) | p24(127-143) | DNA(1564..1614)] }
GEIYKRWIILGLNKIVRMY	1	12.0518	0.000127188	0.000137741	1.05534e-05	{ Id=57306 AutLoc=[p24(127-145)] HBX2=[Gag(259-277) | p24(127-145) | DNA(1564..1614)] }
GGHQAAMQMLKDTINEEEA	1	12.0518	0.000127188	0.000137741	1.05534e-05	{ Id=58338 AutLoc=[p24] HBX2=[Gag(192-210) | p24(60-78) | DNA(1363..1419)] }
GGKKKYKLKHIVWASR	1	12.0518	0.000127188	0.000137741	1.05534e-05	{ Id=58738 AutLoc=[Gag( NL4-3)] HBX2=[Gag(24-39) | p17(24-39) | DNA(859..906)] }
GHQAAMQMLKETINEEAA	1	12.0518	0.000127188	0.000137741	1.05534e-05	{ Id=54632 AutLoc=[Gag] HBX2=[Gag(193-210) | p24(61-78) | DNA(1366..1419)] }
GHQAAMQMLKETINEEAAEW	1	12.0518	0.000127188	0.000137741	1.05534e-05	{ Id=57728 AutLoc=[Gag(193-212)] HBX2=[Gag(193-212) | p24(61-80) | DNA(1366..1425)] }
GHQAAMQMLKETINEEAAEWDR	1	12.0518	0.000127188	0.000137741	1.05534e-05	{ Id=204 AutLoc=[p24(193-214 BH10)] HBX2=[Gag(193-214) | p24(61-82) | DNA(1366..1431)] }
GKKQYKLKHIVWASRELE	1	12.0518	0.000127188	0.000137741	1.05534e-05	{ Id=56676 AutLoc=[Gag(25-42)] HBX2=[Gag(25-42) | p17(25-42) | DNA(862..915)] }
GLNKIVRMYSPTSIL	1	12.0518	0.000127188	0.000137741	1.05534e-05	{ Id=56284 AutLoc=[NA] HBX2=[Gag(269-283) | p24(137-151) | DNA(1594..1638)] }
GPKEPFRDYVDRFFKTLR	1	12.0518	0.000127188	0.000137741	1.05534e-05	{ Id=58889 AutLoc=[Gag(288-)] HBX2=[Gag(288-305) | p24(156-173) | DNA(1651..1704)] }
GQMVHQAISPRTLNAWVKVV	1	12.0518	0.000127188	0.000137741	1.05534e-05	{ Id=133 AutLoc=[p24(140-159)] HBX2=[Gag(140-159) | p24(8-27) | DNA(1207..1266)] }
GQMVHQPLSPRTLNAWVK	1	12.0518	0.000127188	0.000137741	1.05534e-05	{ Id=61093 AutLoc=[p24(8-25)] HBX2=[Gag(140-157) | p24(8-25)] }
GSEELRSLYNTVATLYCVHQ	1	12.0518	0.000127188	0.000137741	1.05534e-05	{ Id=52664 AutLoc=[Gag( HXB2)] HBX2=[Gag(71-90) | p17(71-90) | DNA(1000..1059)] }
HIVWASRELERFAVNPSL	1	12.0518	0.000127188	0.000137741	1.05534e-05	{ Id=56678 AutLoc=[Gag(33-50)] HBX2=[Gag(33-50) | p17(33-50) | DNA(886..939)] }
IPMFSALSEGATPQD	1	12.0518	0.000127188	0.000137741	1.05534e-05	{ Id=56559 AutLoc=[NA] HBX2=[Gag(169-183) | p24(37-51) | DNA(1294..1338)] }
IRQGPKEPFRDYVDRFFKTLRAEQA	1	12.0518	0.000127188	0.000137741	1.05534e-05	{ Id=55365 AutLoc=[p24] HBX2=[Gag(285-309) | p24(153-177) | DNA(1642..1716)] }
IYKLWIILGLNKIVRMYSPT	1	12.0518	0.000127188	0.000137741	1.05534e-05	{ Id=52752 AutLoc=[Gag(261-280)] HBX2=[Gag(261-280) | p24(129-148) | DNA(1570..1629)] }
KEPFRDYVDRFYKTLRAEQASQEVKNWMT	1	12.0518	0.000127188	0.000137741	1.05534e-05	{ Id=59200 AutLoc=[p24(158-186)] HBX2=[Gag(290-318) | p24(158-186) | DNA(1657..1743)] }
KHIVWASRELERFAV	1	12.0518	0.000127188	0.000137741	1.05534e-05	{ Id=54700 AutLoc=[p17] HBX2=[Gag(32-46) | p17(32-46) | DNA(883..927)] }
KRWIILGLNKIVRMYC	1	12.0518	0.000127188	0.000137741	1.05534e-05	{ Id=294 AutLoc=[p24(265-279)] HBX2=[Gag(263-278) | p24(131-146) | DNA(1576..1623)] }
KRWIILGLNKIVRMYSPTSILD	1	12.0518	0.000127188	0.000137741	1.05534e-05	{ Id=297 AutLoc=[p24(263-284 BH10)] HBX2=[Gag(263-284) | p24(131-152) | DNA(1576..1641)] }
KTILRALGPGATLEEMMTAC	1	12.0518	0.000127188	0.000137741	1.05534e-05	{ Id=52370 AutLoc=[Gag(331-350)] HBX2=[Gag(331-350) | p24(199-218) | DNA(1780..1839)] }
KYKLKHIVWASRELER	1	12.0518	0.000127188	0.000137741	1.05534e-05	{ Id=58739 AutLoc=[Gag( NL4-3)] HBX2=[Gag(28-43) | p17(28-43) | DNA(871..918)] }
LDIRQGPKEPFRDYVDRFYK	1	12.0518	0.000127188	0.000137741	1.05534e-05	{ Id=306 AutLoc=[p24(283-302 SF2)] HBX2=[Gag(283-302) | p24(151-170) | DNA(1636..1695)] }
LEEMMTACQGVGGPGHKARVL	1	12.0518	0.000127188	0.000137741	1.05534e-05	{ Id=359 AutLoc=[p24(343-362 SF2)] HBX2=[Gag(343-363) | p24(211-231) | DNA(1816..1878)] }
LERFAVNPSLLETSEGCR	1	12.0518	0.000127188	0.000137741	1.05534e-05	{ Id=56677 AutLoc=[Gag(41-58)] HBX2=[Gag(41-58) | p17(41-58) | DNA(910..963)] }
LGLNKIVRMYSPTSI	1	12.0518	0.000127188	0.000137741	1.05534e-05	{ Id=52486 AutLoc=[p24(136-150 HXB2)] HBX2=[Gag(268-282) | p24(136-150) | DNA(1591..1635)] }
LGLNKIVRMYSPTSILDI	1	12.0518	0.000127188	0.000137741	1.05534e-05	{ Id=56679 AutLoc=[Gag(268-285)] HBX2=[Gag(268-285) | p24(136-153) | DNA(1591..1644)] }
LGPAATLEEMMTACQ	1	12.0518	0.000127188	0.000137741	1.05534e-05	{ Id=56288 AutLoc=[NA] HBX2=[Gag(337-351) | p24(205-219) | DNA(1798..1842)] }
LRPGGKKKYRLKHLVWASRE	1	12.0518	0.000127188	0.000137741	1.05534e-05	{ Id=36 AutLoc=[p17(21-40 subtype A)] HBX2=[Gag(21-40) | p17(21-40) | DNA(850..909)] }
MTDTLLVQNANPDCKTIL	1	12.0518	0.000127188	0.000137741	1.05534e-05	{ Id=53979 AutLoc=[( C consensus)] HBX2=[Gag(317-334) | p24(185-202) | DNA(1738..1791)] }
NAWVKVVEEKAFSPEVIPMFSA	1	12.0518	0.000127188	0.000137741	1.05534e-05	{ Id=157 AutLoc=[p24(153-174 BH10)] HBX2=[Gag(153-174) | p24(21-42) | DNA(1246..1311)] }
NTMLNTVGGHQAAMQMLK	1	12.0518	0.000127188	0.000137741	1.05534e-05	{ Id=58337 AutLoc=[p24] HBX2=[Gag(185-202) | p24(53-70) | DNA(1342..1395)] }
NTVGGHQAAMQMLKE	1	12.0518	0.000127188	0.000137741	1.05534e-05	{ Id=56561 AutLoc=[NA] HBX2=[Gag(189-203) | p24(57-71) | DNA(1354..1398)] }
PEVIPMFSALSEGATP	1	12.0518	0.000127188	0.000137741	1.05534e-05	{ Id=53863 AutLoc=[p24] HBX2=[Gag(166-181) | p24(34-49) | DNA(1285..1332)] }
PKEPFRDYVDRFYKTLRAEQAS	1	12.0518	0.000127188	0.000137741	1.05534e-05	{ Id=308 AutLoc=[p24(290-309)] HBX2=[Gag(289-310) | p24(157-178) | DNA(1654..1719)] }
PMFTALSEGATPQDLNTM	1	12.0518	0.000127188	0.000137741	1.05534e-05	{ Id=58912 AutLoc=[Gag(170-)] HBX2=[Gag(170-187) | p24(38-55) | DNA(1297..1350)] }
PRTLNAWVKVVEEKA	1	12.0518	0.000127188	0.000137741	1.05534e-05	{ Id=56268 AutLoc=[NA] HBX2=[Gag(149-163) | p24(17-31) | DNA(1234..1278)] }
PVGEIYKRWIILGLNKIV	1	12.0518	0.000127188	0.000137741	1.05534e-05	{ Id=54696 AutLoc=[p24] HBX2=[Gag(257-274) | p24(125-142) | DNA(1558..1611)] }
QEVKNWMTETLLVQN	1	12.0518	0.000127188	0.000137741	1.05534e-05	{ Id=58180 AutLoc=[p24(311-325)] HBX2=[Gag(311-325) | p24(179-193) | DNA(1720..1764)] }
QLQPSLQTGSEELRSLY	1	12.0518	0.000127188	0.000137741	1.05534e-05	{ Id=58307 AutLoc=[p17] HBX2=[Gag(63-79) | p17(63-79) | DNA(976..1026)] }
QTGSEELRSLYNTVATLYCVHQRIE	1	12.0518	0.000127188	0.000137741	1.05534e-05	{ Id=57 AutLoc=[p17(69-93 BH10)] HBX2=[Gag(69-93) | p17(69-93) | DNA(994..1068)] }
RQGPKEPFRDYVDRF	1	12.0518	0.000127188	0.000137741	1.05534e-05	{ Id=55895 AutLoc=[Gag] HBX2=[Gag(286-300) | p24(154-168) | DNA(1645..1689)] }
SALSEGATPQDLNMMLNIVG	1	12.0518	0.000127188	0.000137741	1.05534e-05	{ Id=178 AutLoc=[p24(179-188 subtype A)] HBX2=[Gag(173-192) | p24(41-60) | DNA(1306..1365)] }
SALSEGATPQDLNTM	1	12.0518	0.000127188	0.000137741	1.05534e-05	{ Id=56274 AutLoc=[NA] HBX2=[Gag(173-187) | p24(41-55) | DNA(1306..1350)] }
SALSEGATPQDLNTML	1	12.0518	0.000127188	0.000137741	1.05534e-05	{ Id=58732 AutLoc=[Gag( NL4-3)] HBX2=[Gag(173-188) | p24(41-56) | DNA(1306..1353)] }
SALSEGATPQDLNTMLNTVGGH	1	12.0518	0.000127188	0.000137741	1.05534e-05	{ Id=179 AutLoc=[p24(173-194 BH10)] HBX2=[Gag(173-194) | p24(41-62) | DNA(1306..1371)] }
SILDIKQGPKEPFRDYV	1	12.0518	0.000127188	0.000137741	1.05534e-05	{ Id=58343 AutLoc=[p24] HBX2=[Gag(281-297) | p24(149-165) | DNA(1630..1680)] }
TGSEELRSLYNTVATLY	1	12.0518	0.000127188	0.000137741	1.05534e-05	{ Id=54701 AutLoc=[p24] HBX2=[Gag(70-86) | p17(70-86) | DNA(997..1047)] }
TGTEELRSLYNTVATLY	1	12.0518	0.000127188	0.000137741	1.05534e-05	{ Id=58923 AutLoc=[Gag(70-)] HBX2=[Gag(70-86) | p17(70-86) | DNA(997..1047)] }
VHQAISPRTLNAWVK	1	12.0518	0.000127188	0.000137741	1.05534e-05	{ Id=52468 AutLoc=[p24(11-25 HXB2)] HBX2=[Gag(143-157) | p24(11-25) | DNA(1216..1260)] }
VHQAISPRTLNAWVKVVEEKAF	1	12.0518	0.000127188	0.000137741	1.05534e-05	{ Id=134 AutLoc=[p24(143-164 BH10)] HBX2=[Gag(143-164) | p24(11-32) | DNA(1216..1281)] }
VKVIEEKAFSPEVIPMFT	1	12.0518	0.000127188	0.000137741	1.05534e-05	{ Id=58960 AutLoc=[Gag(156-173)] HBX2=[Gag(156-173) | p24(24-41) | DNA(1255..1308)] }
VVEEKAFSPEVIPMFSALS	1	12.0518	0.000127188	0.000137741	1.05534e-05	{ Id=56717 AutLoc=[p24(30-40)] HBX2=[Gag(158-176) | p24(26-44) | DNA(1261..1317)] }
YKRWIILGLNKIVRMYSPT	1	12.0518	0.000127188	0.000137741	1.05534e-05	{ Id=260 AutLoc=[p24(265-280 BRU)] HBX2=[Gag(262-280) | p24(130-148) | DNA(1573..1629)] }
YKTLRAEQASQEVKNWMTET	1	12.0518	0.000127188	0.000137741	1.05534e-05	{ Id=52751 AutLoc=[Gag(301-320)] HBX2=[Gag(301-320) | p24(169-188) | DNA(1690..1749)] }
DLSHFLKEKGGLEGL	3	4.25882	0.000334646	0.000413223	7.85772e-05	{ Id=1011 AutLoc=[Nef(86-100 LAI)] HBX2=[Nef(86-100) | DNA(9052..9096)] } { Id=1010 AutLoc=[Nef(86-100 LAI)] HBX2=[Nef(86-100) | DNA(9052..9096)] } { Id=1012 AutLoc=[Nef(86-100 LAI)] HBX2=[Nef(86-100) | DNA(9052..9096)] }
KEKGGLEGLIHSQRRQDILDL	3	4.25882	0.000334646	0.000413223	7.85772e-05	{ Id=1856 AutLoc=[Nef( SF2)] HBX2=[Nef(92-112) | DNA(9070..9132)] } { Id=57729 AutLoc=[Nef(92-111)] HBX2=[Nef(92-112) | DNA(9070..9132)] } { Id=1849 AutLoc=[Nef( SF2)] HBX2=[Nef(92-112) | DNA(9070..9132)] }
KAAVDLSHFLKEKGGLEGLI	2	4.25882	0.000223097	0.000275482	5.23848e-05	{ Id=1001 AutLoc=[Nef(81-100 SF2)] HBX2=[Nef(82-101) | DNA(9040..9099)] } { Id=1254 AutLoc=[Nef( SF2)] HBX2=[Nef(82-101) | DNA(9040..9099)] }
SHFLKEKGGLEGLIYSQK	2	4.25882	0.000223097	0.000275482	5.23848e-05	{ Id=54643 AutLoc=[Nef] HBX2=[Nef(88-105) | DNA(9058..9111)] } { Id=54728 AutLoc=[Nef] HBX2=[Nef(88-105) | DNA(9058..9111)] }
YKAAVDLSHFLKEKG	2	4.25882	0.000223097	0.000275482	5.23848e-05	{ Id=56736 AutLoc=[NA] HBX2=[Nef(81-95) | DNA(9037..9081)] } { Id=56169 AutLoc=[Nef(81-95)] HBX2=[Nef(81-95) | DNA(9037..9081)] }
EPFRDYVDRFYKTLRAAYHSQRRQDILDLWIYHT	1	4.25882	0.000111549	0.000137741	2.61924e-05	{ Id=61446 AutLoc=[NA] HBX2=[HIV-1] }
FLKEKGGLEGLIHSQ	1	4.25882	0.000111549	0.000137741	2.61924e-05	{ Id=52490 AutLoc=[Nef(90-105 HXB2)] HBX2=[Nef(90-104) | DNA(9064..9108)] }
GLEGLIYSQKRQDILDLW	1	4.25882	0.000111549	0.000137741	2.61924e-05	{ Id=54644 AutLoc=[Nef] HBX2=[Nef(96-113) | DNA(9082..9135)] }
VDLSHFLKEKGGLEGL	1	4.25882	0.000111549	0.000137741	2.61924e-05	{ Id=57101 AutLoc=[Nef(85-100 DU422)] HBX2=[Nef(85-100) | DNA(9049..9096)] }
VGFPVTPQVPLRPMTYKAAVDLSHFLKEKGGL	1	4.25882	0.000111549	0.000137741	2.61924e-05	{ Id=958 AutLoc=[Nef(66-97 LAI)] HBX2=[Nef(66-97) | DNA(8992..9087)] }
YKAAVDLSHFLKEKGGL	1	4.25882	0.000111549	0.000137741	2.61924e-05	{ Id=54727 AutLoc=[Nef] HBX2=[Nef(81-97) | DNA(9037..9087)] }
EIQKQGQGQWTYQIY	1	-1	-5.45128e-06	0	5.45128e-06	{ Id=58322 AutLoc=[RT] HBX2=[Pol(483-497) | RT(328-342) | DNA(3531..3575)] }
HRTKIEELRQHLLRW	1	-1	-5.45128e-06	0	5.45128e-06	{ Id=1854 AutLoc=[RT( SF2)] HBX2=[Pol(353-367) | RT(198-212) | DNA(3141..3185)] }
VHGVYYDPSKDLIAE	1	-1	-5.45128e-06	0	5.45128e-06	{ Id=61130 AutLoc=[Pol] HBX2=[Pol(469-483) | RT(314-328)] }
