# Supplementary material for: Potent HIV-1-Specific CD8 T Cell Responses Induced in Mice after Priming with a Multiepitopic DNA-TMEP and Boosting with the HIV Vaccine MVA-B
Source: Viruses. 2018 Aug 13;10(8):424. doi: 10.3390/v10080424 (PMC6116222; doi:10.3390/v10080424)
Supplement: Supplementary file 1 [file viruses-10-00424-s001.zip › supplementary table S1.xls]

## Sheet: tcd4+_all.+
Table S1: Relative frequencies of appearance of T helper/CD4+ epitopes in the general HIV-1-infected population (max.pop) and in long term non-progressors ( LTNP) patients.
TMEP-1-1.epi	TMEP-1-1.frq	ltnp/max.pop	Ltnp-max.pop	LTNP.frq	max.pop.frq	Epitope.ids
AIFQSSMTKILEPFRKQNPDIVIYQYMDDLY	1	25.2676	0.00013229	0.000137741	5.45128e-06	{ Id=201711 AutLoc=[Pol(325-355 LAI)] HBX2=[Pol(313-343) | RT(158-188) | DNA(3021..3113)] }
CTEMEKEGKISKIGP	1	25.2676	0.00013229	0.000137741	5.45128e-06	{ Id=71 AutLoc=[RT(38-52 BRU)] HBX2=[Pol(193-207) | RT(38-52) | DNA(2661..2705)] }
EICTEMEKEGKISKIGP	2	25.2676	0.000264579	0.000275482	1.09026e-05	{ Id=201385 AutLoc=[RT(36-52)] HBX2=[Pol(191-207) | RT(36-52) | DNA(2655..2705)] } { Id=70 AutLoc=[RT(36-52 BRU)] HBX2=[Pol(191-207) | RT(36-52) | DNA(2655..2705)] }
FIKVRQYDQILIEICGKKAIGTV	1	25.2676	0.00013229	0.000137741	5.45128e-06	{ Id=201623 AutLoc=[Protease(53-75 M)] HBX2=[Pol(109-131) | Protease(53-75) | DNA(2409..2477)] }
FIKVRQYDQIPIEICGKK	1	25.2676	0.00013229	0.000137741	5.45128e-06	{ Id=201413 AutLoc=[Protease] HBX2=[Pol(109-126) | Protease(53-70) | DNA(2409..2462)] }
FRKQNPDIVIYQYMDDLYV	1	25.2676	0.00013229	0.000137741	5.45128e-06	{ Id=200550 AutLoc=[Pol(171-189 HXB2)] HBX2=[Pol(326-344) | RT(171-189) | DNA(3060..3116)] }
FRKQNPDIVIYQYMDDLYVG	2	25.2676	0.000264579	0.000275482	1.09026e-05	{ Id=50557 AutLoc=[RT(171-190 HXB2)] HBX2=[Pol(326-345) | RT(171-190) | DNA(3060..3119)] } { Id=78 AutLoc=[RT(171-190 HXB2)] HBX2=[Pol(326-345) | RT(171-190) | DNA(3060..3119)] }
GIGGFIKVRQYDQILIEICGKKAI	1	25.2676	0.00013229	0.000137741	5.45128e-06	{ Id=201231 AutLoc=[NA] HBX2=[Pol(105-128) | Protease(49-72) | DNA(2397..2468)] }
GQHRTKIEELRQHLLRWGLT	1	25.2676	0.00013229	0.000137741	5.45128e-06	{ Id=80 AutLoc=[RT(351-370)] HBX2=[Pol(351-370) | RT(196-215) | DNA(3135..3194)] }
IGQHRTKIEELRQHL	1	25.2676	0.00013229	0.000137741	5.45128e-06	{ Id=79 AutLoc=[RT( IIIB)] HBX2=[Pol(350-364) | RT(195-209) | DNA(3132..3176)] }
KDSWTVNDIQKLVGK	6	25.2676	0.000793739	0.000826446	3.27077e-05	{ Id=201051 AutLoc=[(243-263)] HBX2=[Pol(404-418) | RT(249-263) | DNA(3294..3338)] } { Id=429 AutLoc=[RT(249-263)] HBX2=[Pol(404-418) | RT(249-263) | DNA(3294..3338)] } { Id=200542 AutLoc=[RT(249-263)] HBX2=[Pol(404-418) | RT(249-263) | DNA(3294..3338)] } { Id=200759 AutLoc=[RT(248-262)] HBX2=[Pol(404-418) | RT(249-263) | DNA(3294..3338)] } { Id=200760 AutLoc=[RT(248-262)] HBX2=[Pol(404-418) | RT…
KIIGGIGGFIKVRQYDQILI	1	25.2676	0.00013229	0.000137741	5.45128e-06	{ Id=201557 AutLoc=[NA] HBX2=[Pol(101-120) | Protease(45-64) | DNA(2385..2444)] }
KIIGGIGGFIKVRQYDQIPI	1	25.2676	0.00013229	0.000137741	5.45128e-06	{ Id=201566 AutLoc=[NA] HBX2=[Pol(101-120) | Protease(45-64) | DNA(2385..2444)] }
KIIGGIGGFVKVRQYDQIPI	1	25.2676	0.00013229	0.000137741	5.45128e-06	{ Id=201569 AutLoc=[NA] HBX2=[Pol(101-120) | Protease(45-64) | DNA(2385..2444)] }
KLIGGIGGFIKVRQYDQILI	1	25.2676	0.00013229	0.000137741	5.45128e-06	{ Id=201558 AutLoc=[NA] HBX2=[Pol(101-120) | Protease(45-64) | DNA(2385..2444)] }
KLIGGIGGFIKVRQYDQIPI	1	25.2676	0.00013229	0.000137741	5.45128e-06	{ Id=201567 AutLoc=[NA] HBX2=[Pol(101-120) | Protease(45-64) | DNA(2385..2444)] }
KLIGGIGGFVKVRQYDQILI	1	25.2676	0.00013229	0.000137741	5.45128e-06	{ Id=201560 AutLoc=[NA] HBX2=[Pol(101-120) | Protease(45-64) | DNA(2385..2444)] }
KMIGGIGGFIKVRQYDQIAI	1	25.2676	0.00013229	0.000137741	5.45128e-06	{ Id=201563 AutLoc=[NA] HBX2=[Pol(101-120) | Protease(45-64) | DNA(2385..2444)] }
KMIGGIGGFIKVRQYDQIHI	1	25.2676	0.00013229	0.000137741	5.45128e-06	{ Id=201565 AutLoc=[NA] HBX2=[Pol(101-120) | Protease(45-64) | DNA(2385..2444)] }
KMIGGIGGFIKVRQYDQILI	1	25.2676	0.00013229	0.000137741	5.45128e-06	{ Id=201556 AutLoc=[( HXB2)] HBX2=[Pol(101-120) | Protease(45-64) | DNA(2385..2444)] }
KMIGGIGGFIKVRQYDQIPI	1	25.2676	0.00013229	0.000137741	5.45128e-06	{ Id=201561 AutLoc=[NA] HBX2=[Pol(101-120) | Protease(45-64) | DNA(2385..2444)] }
KMIGGIGGFIKVRQYDQISI	1	25.2676	0.00013229	0.000137741	5.45128e-06	{ Id=201564 AutLoc=[NA] HBX2=[Pol(101-120) | Protease(45-64) | DNA(2385..2444)] }
KMIGGIGGFIKVRQYDQITI	1	25.2676	0.00013229	0.000137741	5.45128e-06	{ Id=201562 AutLoc=[NA] HBX2=[Pol(101-120) | Protease(45-64) | DNA(2385..2444)] }
KMIGGIGGFVKVRQYDQILI	1	25.2676	0.00013229	0.000137741	5.45128e-06	{ Id=201559 AutLoc=[NA] HBX2=[Pol(101-120) | Protease(45-64) | DNA(2385..2444)] }
KMIGGIGGFVKVRQYDQIPI	1	25.2676	0.00013229	0.000137741	5.45128e-06	{ Id=201568 AutLoc=[NA] HBX2=[Pol(101-120) | Protease(45-64) | DNA(2385..2444)] }
LAENREILKEPVHGV	1	25.2676	0.00013229	0.000137741	5.45128e-06	{ Id=90 AutLoc=[RT( IIIB)] HBX2=[Pol(458-472) | RT(303-317) | DNA(3456..3500)] }
LIGPTPVNIIGRNLLTQIGC	1	25.2676	0.00013229	0.000137741	5.45128e-06	{ Id=201571 AutLoc=[NA] HBX2=[Pol(132-151) | Protease(76-95) | DNA(2478..2537)] }
LIGPTPVNIIGRNLLTQLGC	1	25.2676	0.00013229	0.000137741	5.45128e-06	{ Id=201580 AutLoc=[NA] HBX2=[Pol(132-151) | Protease(76-95) | DNA(2478..2537)] }
LVGPTPANIIGRNLLTQIGC	1	25.2676	0.00013229	0.000137741	5.45128e-06	{ Id=201572 AutLoc=[NA] HBX2=[Pol(132-151) | Protease(76-95) | DNA(2478..2537)] }
LVGPTPINIIGRNLLTQIGC	1	25.2676	0.00013229	0.000137741	5.45128e-06	{ Id=201573 AutLoc=[NA] HBX2=[Pol(132-151) | Protease(76-95) | DNA(2478..2537)] }
LVGPTPVNIIGRDLLTQIGC	1	25.2676	0.00013229	0.000137741	5.45128e-06	{ Id=201575 AutLoc=[NA] HBX2=[Pol(132-151) | Protease(76-95) | DNA(2478..2537)] }
LVGPTPVNIIGRNILTQIGC	1	25.2676	0.00013229	0.000137741	5.45128e-06	{ Id=201577 AutLoc=[NA] HBX2=[Pol(132-151) | Protease(76-95) | DNA(2478..2537)] }
LVGPTPVNIIGRNLLTQIGC	1	25.2676	0.00013229	0.000137741	5.45128e-06	{ Id=201570 AutLoc=[( HXB2)] HBX2=[Pol(132-151) | Protease(76-95) | DNA(2478..2537)] }
LVGPTPVNIIGRNLLTQLGC	1	25.2676	0.00013229	0.000137741	5.45128e-06	{ Id=201579 AutLoc=[NA] HBX2=[Pol(132-151) | Protease(76-95) | DNA(2478..2537)] }
LVGPTPVNIIGRNLMTQIGC	1	25.2676	0.00013229	0.000137741	5.45128e-06	{ Id=201578 AutLoc=[NA] HBX2=[Pol(132-151) | Protease(76-95) | DNA(2478..2537)] }
LVGPTPVNIIGRNMLTQIGC	1	25.2676	0.00013229	0.000137741	5.45128e-06	{ Id=201576 AutLoc=[NA] HBX2=[Pol(132-151) | Protease(76-95) | DNA(2478..2537)] }
LVGPTPVNVIGRNLLTQIGC	1	25.2676	0.00013229	0.000137741	5.45128e-06	{ Id=201574 AutLoc=[NA] HBX2=[Pol(132-151) | Protease(76-95) | DNA(2478..2537)] }
NPEIVIYQYMDDLYVGSDLEIGQ	1	25.2676	0.00013229	0.000137741	5.45128e-06	{ Id=201234 AutLoc=[NA] HBX2=[Pol(330-352) | RT(175-197) | DNA(3072..3140)] }
PLTEEAELELAENRE	1	25.2676	0.00013229	0.000137741	5.45128e-06	{ Id=89 AutLoc=[RT( IIIB)] HBX2=[Pol(449-463) | RT(294-308) | DNA(3429..3473)] }
PTPVNIIGRNMLTQIGC	1	25.2676	0.00013229	0.000137741	5.45128e-06	{ Id=201627 AutLoc=[Protease(79-95 M)] HBX2=[Pol(135-151) | Protease(79-95) | DNA(2487..2537)] }
PVNIIGRNLLTQIGC	1	25.2676	0.00013229	0.000137741	5.45128e-06	{ Id=201596 AutLoc=[NA] HBX2=[Pol(137-151) | Protease(81-95) | DNA(2493..2537)] }
QNPDIVIYQYMDDLYVGSDLEIG	1	25.2676	0.00013229	0.000137741	5.45128e-06	{ Id=201238 AutLoc=[NA] HBX2=[Pol(329-351) | RT(174-196) | DNA(3069..3137)] }
TPVNIIGRNLLTQIG	1	25.2676	0.00013229	0.000137741	5.45128e-06	{ Id=201137 AutLoc=[Protease(80-94 clade B consensus)] HBX2=[Pol(136-150) | Protease(80-94) | DNA(2490..2534)] }
TVLVGPTPVNIIGRNLLTQIGCT	1	25.2676	0.00013229	0.000137741	5.45128e-06	{ Id=201229 AutLoc=[NA] HBX2=[Pol(130-152) | Protease(74-96) | DNA(2472..2540)] }
YPGIKVRQLCKLLRGTKALT	2	25.2676	0.000264579	0.000275482	1.09026e-05	{ Id=50558 AutLoc=[RT(271-290 HXB2)] HBX2=[Pol(426-445) | RT(271-290) | DNA(3360..3419)] } { Id=86 AutLoc=[RT(271-290 HXB2)] HBX2=[Pol(426-445) | RT(271-290) | DNA(3360..3419)] }
AATLEEMMTACQGVGGPGH	2	13.0518	0.000254375	0.000275482	2.11068e-05	{ Id=201771 AutLoc=[Gag] HBX2=[Gag(340-358) | p24(208-226) | DNA(1411..1467)] } { Id=201487 AutLoc=[Gag] HBX2=[Gag(340-358) | p24(208-226) | DNA(1807..1863)] }
ACQGVGGPGHKARVLAEA	1	13.0518	0.000127188	0.000137741	1.05534e-05	{ Id=201474 AutLoc=[Gag] HBX2=[Gag(349-366) | p24(217)-p2p7p1p6(3) | DNA(1834..1887)] }
AFSPEVIPMFSALSEC	1	13.0518	0.000127188	0.000137741	1.05534e-05	{ Id=12 AutLoc=[p24(163-177)] HBX2=[Gag(163-178) | p24(31-46) | DNA(1276..1323)] }
AFSPEVIPMFSALSEGA	4	13.0518	0.000508751	0.000550964	4.22137e-05	{ Id=201746 AutLoc=[Gag] HBX2=[Gag(163-179) | p24(31-47) | DNA(880..930)] } { Id=201464 AutLoc=[Gag] HBX2=[Gag(163-179) | p24(31-47) | DNA(1276..1326)] } { Id=201636 AutLoc=[p24(31-47)] HBX2=[Gag(163-179) | p24(31-47) | DNA(1276..1326)] } { Id=201031 AutLoc=[p24(31-47 B Consensus)] HBX2=[Gag(163-179) | p24(31-47) | DNA(1276..1326)] }
AFSPEVIPMFSALSEGAT	1	13.0518	0.000127188	0.000137741	1.05534e-05	{ Id=201081 AutLoc=[p24(31-48)] HBX2=[Gag(163-180) | p24(31-48) | DNA(1276..1329)] }
AFSPEVIPMFSALSEGATPQ	1	13.0518	0.000127188	0.000137741	1.05534e-05	{ Id=201185 AutLoc=[Gag(164-183)] HBX2=[Gag(163-182) | p24(31-50) | DNA(1276..1335)] }
AFSPEVIPMFSALSEGATPQDL	1	13.0518	0.000127188	0.000137741	1.05534e-05	{ Id=13 AutLoc=[p24(163-184 SF2)] HBX2=[Gag(163-184) | p24(31-52) | DNA(1276..1341)] }
AFSPEVIPMFTALSEGA	1	13.0518	0.000127188	0.000137741	1.05534e-05	{ Id=201405 AutLoc=[p24] HBX2=[Gag(163-179) | p24(31-47) | DNA(1276..1326)] }
ASRELERFAVNPGLL	5	13.0518	0.000635938	0.000688705	5.27671e-05	{ Id=201008 AutLoc=[p17(37-51 B consensus)] HBX2=[Gag(37-51) | p17(37-51) | DNA(898..942)] } { Id=201511 AutLoc=[Gag(37-51 HXB2)] HBX2=[Gag(37-51) | p17(37-51) | DNA(898..942)] } { Id=201750 AutLoc=[Gag] HBX2=[Gag(37-51) | p17(37-51) | DNA(898..942)] } { Id=201864 AutLoc=[p17] HBX2=[Gag(37-51) | p17(37-51)] } { Id=201635 AutLoc=[p17(37-51)] HBX2=[Gag(37-51) | p17(37-51) | DNA(898..942)] }
DLNTMLNTVGGHQAAMQMLKETINEEAAEWDR	1	13.0518	0.000127188	0.000137741	1.05534e-05	{ Id=17 AutLoc=[Gag(183-214 LAI)] HBX2=[Gag(183-214) | p24(51-82) | DNA(1336..1431)] }
DYVDRFYKTLRAEQA	2	13.0518	0.000254375	0.000275482	2.11068e-05	{ Id=200551 AutLoc=[p24(295-309)] HBX2=[Gag(295-309) | p24(163-177) | DNA(1672..1716)] } { Id=416 AutLoc=[p24(295-309)] HBX2=[Gag(295-309) | p24(163-177) | DNA(1672..1716)] }
EELRSLYNTVATLYC	2	13.0518	0.000254375	0.000275482	2.11068e-05	{ Id=201513 AutLoc=[Gag(73-87 HXB2)] HBX2=[Gag(73-87) | p17(73-87) | DNA(1006..1050)] } { Id=201418 AutLoc=[p17] HBX2=[Gag(73-87) | p17(73-87) | DNA(1006..1050)] }
EELRSLYNTVATLYCVH	1	13.0518	0.000127188	0.000137741	1.05534e-05	{ Id=201132 AutLoc=[p17(73-89 clade B consensus)] HBX2=[Gag(73-89) | p17(73-89) | DNA(1006..1056)] }
EGCRQILGQLQPSLQTGS	1	13.0518	0.000127188	0.000137741	1.05534e-05	{ Id=201462 AutLoc=[Gag] HBX2=[Gag(55-72) | p17(55-72) | DNA(952..1005)] }
EKAFSPEVIPMFSAL	1	13.0518	0.000127188	0.000137741	1.05534e-05	{ Id=201517 AutLoc=[Gag(161-175 HXB2)] HBX2=[Gag(161-175) | p24(29-43) | DNA(1270..1314)] }
EKAFSPEVIPMFSALSEGAT	2	13.0518	0.000254375	0.000275482	2.11068e-05	{ Id=201124 AutLoc=[Gag(161-180 HXB2)] HBX2=[Gag(161-180) | p24(29-48) | DNA(1270..1329)] } { Id=201542 AutLoc=[Gag(161-180)] HBX2=[Gag(161-180) | p24(29-48) | DNA(1270..1329)] }
EKIRLRPGGKKKYKL	1	13.0518	0.000127188	0.000137741	1.05534e-05	{ Id=201064 AutLoc=[Gag(17-31 HXB-2)] HBX2=[Gag(17-31) | p17(17-31) | DNA(838..882)] }
EKIRLRPGGKKKYKLHKI	1	13.0518	0.000127188	0.000137741	1.05534e-05	{ Id=201088 AutLoc=[p17(17-34)] HBX2=[Gag(17-34) | p17(17-34) | DNA(838..891)] }
EKIRLRPGGKKKYKLKHI	1	13.0518	0.000127188	0.000137741	1.05534e-05	{ Id=201016 AutLoc=[p17(17-34 B consensus)] HBX2=[Gag(17-34) | p17(17-34) | DNA(838..891)] }
EKIRLRPGGKKKYKLKHIV	1	13.0518	0.000127188	0.000137741	1.05534e-05	{ Id=201709 AutLoc=[Gag(17-35 LAI)] HBX2=[Gag(17-35) | p17(17-35) | DNA(838..894)] }
EPFRDYVDRFYKTLRAEQAS	3	13.0518	0.000381563	0.000413223	3.16603e-05	{ Id=201153 AutLoc=[Gag(291-310 LAI)] HBX2=[Gag(291-310) | p24(159-178) | DNA(1660..1719)] } { Id=201117 AutLoc=[Gag(291-310 HXB2)] HBX2=[Gag(291-310) | p24(159-178) | DNA(1660..1719)] } { Id=201118 AutLoc=[Gag(291-310 HXB2)] HBX2=[Gag(291-310) | p24(159-178) | DNA(1660..1719)] }
EQASQEVKNWMTETLLVQNANPDCK	1	13.0518	0.000127188	0.000137741	1.05534e-05	{ Id=50571 AutLoc=[p17(307-331 PV22)] HBX2=[Gag(307-331) | p24(175-199) | DNA(1708..1782)] }
ERFAVNPGLLETSEGCR	3	13.0518	0.000381563	0.000413223	3.16603e-05	{ Id=201010 AutLoc=[p17(42-58 B consensus)] HBX2=[Gag(42-58) | p17(42-58) | DNA(913..963)] } { Id=201745 AutLoc=[Gag] HBX2=[Gag(42-58) | p17(42-58) | DNA(913..963)] } { Id=201649 AutLoc=[p17(9-26)] HBX2=[Gag(42-58) | p17(42-58) | DNA(913..963)] }
EVKNWMTETLLVQNA	2	13.0518	0.000254375	0.000275482	2.11068e-05	{ Id=201770 AutLoc=[Gag] HBX2=[Gag(312-326) | p24(180-194) | DNA(1327..1371)] } { Id=201645 AutLoc=[p24(180-193)] HBX2=[Gag(312-326) | p24(180-194) | DNA(1723..1767)] }
FRDYVDRFFKTLRAEQATQE	2	13.0518	0.000254375	0.000275482	2.11068e-05	{ Id=201357 AutLoc=[NA] HBX2=[Gag(293-312) | p24(161-180) | DNA(1666..1725)] } { Id=201779 AutLoc=[Gag] HBX2=[Gag(293-312) | p24(161-180)] }
FRDYVDRFYKTLRAE	1	13.0518	0.000127188	0.000137741	1.05534e-05	{ Id=201417 AutLoc=[p24] HBX2=[Gag(293-307) | p24(161-175) | DNA(1666..1710)] }
FRDYVDRFYKTLRAEQASQD	4	13.0518	0.000508751	0.000550964	4.22137e-05	{ Id=201183 AutLoc=[Gag(294-313)] HBX2=[Gag(293-312) | p24(161-180) | DNA(1666..1725)] } { Id=201188 AutLoc=[Gag(294-313)] HBX2=[Gag(293-312) | p24(161-180) | DNA(1666..1725)] } { Id=42 AutLoc=[Gag(293-312 SF2)] HBX2=[Gag(293-312) | p24(161-180) | DNA(1666..1725)] } { Id=444 AutLoc=[p24(293-312 HXB2)] HBX2=[Gag(293-312) | p24(161-180) | DNA(1666..1725)] }
FRDYVDRFYKTLRAEQASQE	2	13.0518	0.000254375	0.000275482	2.11068e-05	{ Id=201717 AutLoc=[Gag(293-312)] HBX2=[Gag(293-312) | p24(161-180) | DNA(1666..1725)] } { Id=201540 AutLoc=[Gag(293-312)] HBX2=[Gag(293-312) | p24(161-180) | DNA(1666..1725)] }
FSPEVIPMFSALSEG	1	13.0518	0.000127188	0.000137741	1.05534e-05	{ Id=201696 AutLoc=[Gag] HBX2=[Gag(164-178) | p24(32-46) | DNA(1279..1323)] }
GGHQAAMQMLKDTINEEA	1	13.0518	0.000127188	0.000137741	1.05534e-05	{ Id=201406 AutLoc=[p24] HBX2=[Gag(192-209) | p24(60-77) | DNA(1363..1416)] }
GKKKYKLKHIVWASREL	3	13.0518	0.000381563	0.000413223	3.16603e-05	{ Id=201716 AutLoc=[Gag] HBX2=[Gag(25-41) | p17(25-41) | DNA(862..912)] } { Id=201478 AutLoc=[Gag] HBX2=[Gag(25-41) | p17(25-41) | DNA(862..912)] } { Id=201646 AutLoc=[p17(25-41)] HBX2=[Gag(25-41) | p17(25-41) | DNA(862..912)] }
GLLETSEGCRQILGQL	1	13.0518	0.000127188	0.000137741	1.05534e-05	{ Id=201473 AutLoc=[Gag] HBX2=[Gag(49-64) | p17(49-64) | DNA(934..981)] }
GLNKIVRMYSPTSIL	3	13.0518	0.000381563	0.000413223	3.16603e-05	{ Id=201529 AutLoc=[Gag(269-283 HXB2)] HBX2=[Gag(269-283) | p24(137-151) | DNA(1594..1638)] } { Id=201070 AutLoc=[Gag(269-285 HXB-2)] HBX2=[Gag(269-283) | p24(137-151) | DNA(1594..1638)] } { Id=201660 AutLoc=[Gag] HBX2=[Gag(269-283) | p24(137-151) | DNA(1594..1638)] }
GPKEPFRDYVDRFYK	1	13.0518	0.000127188	0.000137741	1.05534e-05	{ Id=40 AutLoc=[p24(288-302 IIIB, B10)] HBX2=[Gag(288-302) | p24(156-170) | DNA(1651..1695)] }
GPKEPFRDYVDRFYKTLR	2	13.0518	0.000254375	0.000275482	2.11068e-05	{ Id=201769 AutLoc=[Gag] HBX2=[Gag(288-305) | p24(156-173) | DNA(1255..1308)] } { Id=201019 AutLoc=[p24(156-173 B Consensus)] HBX2=[Gag(288-305) | p24(156-173) | DNA(1651..1704)] }
HIVWASRELERFAVN	1	13.0518	0.000127188	0.000137741	1.05534e-05	{ Id=201066 AutLoc=[Gag(33-47 HXB-2)] HBX2=[Gag(33-47) | p17(33-47) | DNA(886..930)] }
HIVWASRELERFAVN?	1	13.0518	0.000127188	0.000137741	1.05534e-05	{ Id=3 AutLoc=[p17(33-47 IIIB, B10)] HBX2=[Gag(33-47) | p17(33-47) | DNA(886..930)] }
ILDIRQGPKEPFRDYVDRFY	1	13.0518	0.000127188	0.000137741	1.05534e-05	{ Id=37 AutLoc=[p24(282-301)] HBX2=[Gag(282-301) | p24(150-169) | DNA(1633..1692)] }
ILGLNKIVRMYSPTSILDIR	1	13.0518	0.000127188	0.000137741	1.05534e-05	{ Id=34 AutLoc=[p24(267-286)] HBX2=[Gag(267-286) | p24(135-154) | DNA(1588..1647)] }
ILGLNKIVRMYSPVSILDIRQGP	1	13.0518	0.000127188	0.000137741	1.05534e-05	{ Id=201226 AutLoc=[NA] HBX2=[Gag(267-289) | p24(135-157) | DNA(1588..1656)] }
ILKALGPAATLEEMM	1	13.0518	0.000127188	0.000137741	1.05534e-05	{ Id=201073 AutLoc=[Gag(333-347 HXB-2)] HBX2=[Gag(333-347) | p24(201-215) | DNA(1786..1830)] }
IPMFSALSEGATPQD	1	13.0518	0.000127188	0.000137741	1.05534e-05	{ Id=201519 AutLoc=[Gag(169-183 HXB2)] HBX2=[Gag(169-183) | p24(37-51) | DNA(1294..1338)] }
IRQGPKEPFRDYVDR	1	13.0518	0.000127188	0.000137741	1.05534e-05	{ Id=201099 AutLoc=[NA] HBX2=[Gag(285-299) | p24(153-167) | DNA(1642..1686)] }
IVRMYSPTSILDIRQ	1	13.0518	0.000127188	0.000137741	1.05534e-05	{ Id=201530 AutLoc=[Gag(273-287 HXB2)] HBX2=[Gag(273-287) | p24(141-155) | DNA(1606..1650)] }
IVRMYSPTSILDIRQC	1	13.0518	0.000127188	0.000137741	1.05534e-05	{ Id=35 AutLoc=[p24(273-287)] HBX2=[Gag(273-288) | p24(141-156) | DNA(1606..1653)] }
IVRMYSPTSILDIRQGPK	2	13.0518	0.000254375	0.000275482	2.11068e-05	{ Id=201083 AutLoc=[p24(141-158)] HBX2=[Gag(273-290) | p24(141-158) | DNA(1606..1659)] } { Id=201032 AutLoc=[p24(141-158 B Consensus)] HBX2=[Gag(273-290) | p24(141-158) | DNA(1606..1659)] }
IYKRWIILGLNKIVR	3	13.0518	0.000381563	0.000413223	3.16603e-05	{ Id=201527 AutLoc=[Gag(261-275 HXB2)] HBX2=[Gag(261-275) | p24(129-143) | DNA(1570..1614)] } { Id=201075 AutLoc=[Gag(261-275 HXB-2)] HBX2=[Gag(261-275) | p24(129-143) | DNA(1570..1614)] } { Id=201701 AutLoc=[Gag] HBX2=[Gag(261-275) | p24(129-143) | DNA(1570..1614)] }
IYKRWIILGLNKIVRMYSPT	3	13.0518	0.000381563	0.000413223	3.16603e-05	{ Id=50549 AutLoc=[p24(261-280 IIIB)] HBX2=[Gag(261-280) | p24(129-148) | DNA(1570..1629)] } { Id=201123 AutLoc=[Gag(261-280 HXB2)] HBX2=[Gag(261-280) | p24(129-148) | DNA(1570..1629)] } { Id=201366 AutLoc=[p24(129-148)] HBX2=[Gag(261-280) | p24(129-148) | DNA(1570..1629)] }
KHIVWASRELERFAV	5	13.0518	0.000635938	0.000688705	5.27671e-05	{ Id=201741 AutLoc=[Gag] HBX2=[Gag(32-46) | p17(32-46) | DNA(883..927)] } { Id=201362 AutLoc=[p17(32-46)] HBX2=[Gag(32-46) | p17(32-46) | DNA(883..927)] } { Id=201451 AutLoc=[( Consensus B)] HBX2=[Gag(32-46) | p17(32-46) | DNA(883..927)] } { Id=201479 AutLoc=[Gag] HBX2=[Gag(32-46) | p17(32-46) | DNA(883..927)] } { Id=201017 AutLoc=[p17(32-46 B Consensus)] HBX2=[Gag(32-46) | p17(32-46) | DNA(883..…
KIRLRPGGKKKYKLKHIVWASRELE	1	13.0518	0.000127188	0.000137741	1.05534e-05	{ Id=50568 AutLoc=[p17(18-42 PV22)] HBX2=[Gag(18-42) | p17(18-42) | DNA(841..915)] }
KRWIILGLNKIVRMY	10	13.0518	0.00127188	0.00137741	0.000105534	{ Id=201429 AutLoc=[Gag(298-)] HBX2=[Gag(263-277) | p24(131-145) | DNA(1576..1620)] } { Id=201155 AutLoc=[Gag(263-277 LAI)] HBX2=[Gag(263-277) | p24(131-145) | DNA(1576..1620)] } { Id=201368 AutLoc=[p24(131-145)] HBX2=[Gag(263-277) | p24(131-145) | DNA(1576..1620)] } { Id=200936 AutLoc=[p24(298-312)] HBX2=[Gag(263-277) | p24(131-145) | DNA(1576..1620)] } { Id=399 AutLoc=[Gag(298-312)] HBX2=[Gag(2…
KRWIILGLNKIVRMYSPTSI	5	13.0518	0.000635938	0.000688705	5.27671e-05	{ Id=201134 AutLoc=[p24(131-150 clade B consensus)] HBX2=[Gag(263-282) | p24(131-150) | DNA(1576..1635)] } { Id=201189 AutLoc=[Gag(264-283)] HBX2=[Gag(263-282) | p24(131-150) | DNA(1576..1635)] } { Id=201184 AutLoc=[Gag(264-283)] HBX2=[Gag(263-282) | p24(131-150) | DNA(1576..1635)] } { Id=201541 AutLoc=[Gag(263-282)] HBX2=[Gag(263-282) | p24(131-150) | DNA(1576..1635)] } { Id=201734 AutLoc=[Gag] …
KRWIILGLNKIVRMYSPTSILD	1	13.0518	0.000127188	0.000137741	1.05534e-05	{ Id=33 AutLoc=[p24(263-284 SF2)] HBX2=[Gag(263-284) | p24(131-152) | DNA(1576..1641)] }
KTILKALGPAATLEEMMTA	1	13.0518	0.000127188	0.000137741	1.05534e-05	{ Id=201150 AutLoc=[Gag(331-350 LAI)] HBX2=[Gag(331-349) | p24(199-217) | DNA(1780..1836)] }
KVVEEKAFSPEVIPM	1	13.0518	0.000127188	0.000137741	1.05534e-05	{ Id=201101 AutLoc=[NA] HBX2=[Gag(157-171) | p24(25-39) | DNA(1258..1302)] }
LDIRQGPKEPFRDYVC	1	13.0518	0.000127188	0.000137741	1.05534e-05	{ Id=38 AutLoc=[p24(283-297)] HBX2=[Gag(283-298) | p24(151-166) | DNA(1636..1683)] }
LEEMMTACQGVGGPGHK	1	13.0518	0.000127188	0.000137741	1.05534e-05	{ Id=201736 AutLoc=[Gag] HBX2=[Gag(343-359) | p24(211-227) | DNA(1816..1866)] }
LERFAVNPGLLETSE	2	13.0518	0.000254375	0.000275482	2.11068e-05	{ Id=201512 AutLoc=[Gag(41-55 HXB2)] HBX2=[Gag(41-55) | p17(41-55) | DNA(910..954)] } { Id=201067 AutLoc=[Gag(41-55 HXB-2)] HBX2=[Gag(41-55) | p17(41-55) | DNA(910..954)] }
LGPAATLEEMMTACQ	1	13.0518	0.000127188	0.000137741	1.05534e-05	{ Id=201074 AutLoc=[Gag(337-351 HXB-2)] HBX2=[Gag(337-351) | p24(205-219) | DNA(1798..1842)] }
LLVQNANPDCKTILKALGPA	1	13.0518	0.000127188	0.000137741	1.05534e-05	{ Id=201151 AutLoc=[Gag(321-340 LAI)] HBX2=[Gag(321-340) | p24(189-208) | DNA(1750..1809)] }
LNKIVRMYSPTSILD	1	13.0518	0.000127188	0.000137741	1.05534e-05	{ Id=201714 AutLoc=[Gag(270-284 LAI)] HBX2=[Gag(270-284) | p24(138-152) | DNA(1597..1641)] }
LRAEQASQEVKNWMTETL	1	13.0518	0.000127188	0.000137741	1.05534e-05	{ Id=201467 AutLoc=[Gag] HBX2=[Gag(304-321) | p24(172-189) | DNA(1699..1752)] }
LRPGGKKKYKLKHIV	2	13.0518	0.000254375	0.000275482	2.11068e-05	{ Id=1 AutLoc=[p17(21-35 SF2)] HBX2=[Gag(21-35) | p17(21-35) | DNA(850..894)] } { Id=201361 AutLoc=[p17(21-35)] HBX2=[Gag(21-35) | p17(21-35) | DNA(850..894)] }
MFSALSEGATPQDLNTMLNT	1	13.0518	0.000127188	0.000137741	1.05534e-05	{ Id=201113 AutLoc=[Gag(171-190 HXB2)] HBX2=[Gag(171-190) | p24(39-58) | DNA(1300..1359)] }
MTETLLVQNANPDCKTIL	2	13.0518	0.000254375	0.000275482	2.11068e-05	{ Id=201034 AutLoc=[p24(185-202 B Consensus)] HBX2=[Gag(317-334) | p24(185-202) | DNA(1738..1791)] } { Id=201468 AutLoc=[Gag] HBX2=[Gag(317-334) | p24(185-202) | DNA(1738..1791)] }
NANPDCKTILKALGPAA	1	13.0518	0.000127188	0.000137741	1.05534e-05	{ Id=201469 AutLoc=[Gag] HBX2=[Gag(325-341) | p24(193-209) | DNA(1762..1812)] }
NAWVKVVEEKAFSPE	2	13.0518	0.000254375	0.000275482	2.11068e-05	{ Id=201284 AutLoc=[Gag(153-167 SF2)] HBX2=[Gag(153-167) | p24(21-35) | DNA(1246..1290)] } { Id=201275 AutLoc=[Gag(153-167)] HBX2=[Gag(153-167) | p24(21-35) | DNA(1246..1290)] }
NAWVKVVEEKAFSPEC	1	13.0518	0.000127188	0.000137741	1.05534e-05	{ Id=11 AutLoc=[p24(153-167)] HBX2=[Gag(153-168) | p24(21-36) | DNA(1246..1293)] }
NKIVRMYSPTSILDIRQGP	1	13.0518	0.000127188	0.000137741	1.05534e-05	{ Id=50551 AutLoc=[p24(271-290 IIIB)] HBX2=[Gag(271-289) | p24(139-157) | DNA(1600..1656)] }
NKIVRMYSPTSILDIRQGPK	2	13.0518	0.000254375	0.000275482	2.11068e-05	{ Id=201154 AutLoc=[Gag(271-290 LAI)] HBX2=[Gag(271-290) | p24(139-158) | DNA(1600..1659)] } { Id=201125 AutLoc=[Gag(271-290 HXB2)] HBX2=[Gag(271-290) | p24(139-158) | DNA(1600..1659)] }
NPPIPVGEIYKRWIILGLNKIVRMYSPTSILD	2	13.0518	0.000254375	0.000275482	2.11068e-05	{ Id=29 AutLoc=[Gag(183-214 LAI)] HBX2=[Gag(253-284) | p24(121-152) | DNA(1546..1641)] } { Id=201710 AutLoc=[Gag(253-284 LAI)] HBX2=[Gag(253-284) | p24(121-152) | DNA(1546..1641)] }
PEVIPMFSALSEGATP	3	13.0518	0.000381563	0.000413223	3.16603e-05	{ Id=200897 AutLoc=[p24( HXB2)] HBX2=[Gag(166-181) | p24(34-49) | DNA(1285..1332)] } { Id=201090 AutLoc=[p24] HBX2=[Gag(166-181) | p24(34-49) | DNA(1285..1332)] } { Id=200976 AutLoc=[p24(168-177 NY-5)] HBX2=[Gag(166-181) | p24(34-49) | DNA(1285..1332)] }
PIVQNIQGQMVHQAISPRTLNA	1	13.0518	0.000127188	0.000137741	1.05534e-05	{ Id=8 AutLoc=[p24(133-154 SF2)] HBX2=[Gag(133-154) | p24(1-22) | DNA(1186..1251)] }
PQDLNMMLNIVGGHQAAMQMLKD	1	13.0518	0.000127188	0.000137741	1.05534e-05	{ Id=201228 AutLoc=[NA] HBX2=[Gag(181-203) | p24(49-71) | DNA(1330..1398)] }
PQDLNTMLNTVGGHQ	1	13.0518	0.000127188	0.000137741	1.05534e-05	{ Id=201114 AutLoc=[Gag(181-195 HXB2)] HBX2=[Gag(181-195) | p24(49-63) | DNA(1330..1374)] }
PRTLNAWVKVVEEKAF	2	13.0518	0.000254375	0.000275482	2.11068e-05	{ Id=201757 AutLoc=[Gag] HBX2=[Gag(149-164) | p24(17-32) | DNA(838..885)] } { Id=201482 AutLoc=[Gag] HBX2=[Gag(149-164) | p24(17-32) | DNA(1234..1281)] }
PVGEIYKRWIILGLNKIV	1	13.0518	0.000127188	0.000137741	1.05534e-05	{ Id=201485 AutLoc=[Gag] HBX2=[Gag(257-274) | p24(125-142) | DNA(1558..1611)] }
QGPKEPFRDYVDRFYKTLRAEQA	1	13.0518	0.000127188	0.000137741	1.05534e-05	{ Id=39 AutLoc=[p24(287-309)] HBX2=[Gag(287-309) | p24(155-177) | DNA(1648..1716)] }
QGQMVHQAISPRTLN	4	13.0518	0.000508751	0.000550964	4.22137e-05	{ Id=201427 AutLoc=[Gag(171-)] HBX2=[Gag(139-153) | p24(7-21) | DNA(1204..1248)] } { Id=50540 AutLoc=[Gag(171-185)] HBX2=[Gag(139-153) | p24(7-21) | DNA(1204..1248)] } { Id=200929 AutLoc=[p24(171-185)] HBX2=[Gag(139-153) | p24(7-21) | DNA(1204..1248)] } { Id=397 AutLoc=[Gag(171-185)] HBX2=[Gag(139-153) | p24(7-21) | DNA(1204..1248)] }
QMVHQAISPRTLNAWVKV	2	13.0518	0.000254375	0.000275482	2.11068e-05	{ Id=201020 AutLoc=[p24(9-26 B Consensus)] HBX2=[Gag(141-158) | p24(9-26) | DNA(1210..1263)] } { Id=201404 AutLoc=[p24] HBX2=[Gag(141-158) | p24(9-26) | DNA(1210..1263)] }
QPKEPFRDYVDRFYKTLRA	1	13.0518	0.000127188	0.000137741	1.05534e-05	{ Id=41 AutLoc=[p24(287-306)] HBX2=[Gag(288-306) | p24(156-174) | DNA(1651..1707)] }
RAEQASQEVKNWMTE	2	13.0518	0.000254375	0.000275482	2.11068e-05	{ Id=201535 AutLoc=[Gag(305-319 HXB2)] HBX2=[Gag(305-319) | p24(173-187) | DNA(1702..1746)] } { Id=201071 AutLoc=[Gag(301-315 HXB-2)] HBX2=[Gag(305-319) | p24(173-187) | DNA(1702..1746)] }
RWIILGLNKIVRMYS	1	13.0518	0.000127188	0.000137741	1.05534e-05	{ Id=201689 AutLoc=[Gag] HBX2=[Gag(264-278) | p24(132-146) | DNA(1579..1623)] }
SALSEGATPQDLNTMC	1	13.0518	0.000127188	0.000137741	1.05534e-05	{ Id=14 AutLoc=[p24(173-187)] HBX2=[Gag(173-188) | p24(41-56) | DNA(1306..1353)] }
SILDIRQGPKEPFRD	1	13.0518	0.000127188	0.000137741	1.05534e-05	{ Id=201532 AutLoc=[Gag(281-295 HXB2)] HBX2=[Gag(281-295) | p24(149-163) | DNA(1630..1674)] }
SILDIRQGPKEPFRDYV	1	13.0518	0.000127188	0.000137741	1.05534e-05	{ Id=201466 AutLoc=[Gag] HBX2=[Gag(281-297) | p24(149-165) | DNA(1630..1680)] }
SILDIRQGPKEPFRDYVDRF	1	13.0518	0.000127188	0.000137741	1.05534e-05	{ Id=50552 AutLoc=[p24(281-300 IIIB)] HBX2=[Gag(281-300) | p24(149-168) | DNA(1630..1689)] }
SLYNTVATLYCVHQR	2	13.0518	0.000254375	0.000275482	2.11068e-05	{ Id=201514 AutLoc=[Gag(77-91 HXB2)] HBX2=[Gag(77-91) | p17(77-91) | DNA(1018..1062)] } { Id=201072 AutLoc=[Gag(77-91 HXB-2)] HBX2=[Gag(77-91) | p17(77-91) | DNA(1018..1062)] }
SLYNTVATLYCVHQRIEV	4	13.0518	0.000508751	0.000550964	4.22137e-05	{ Id=201009 AutLoc=[p17(77-94 B consensus)] HBX2=[Gag(77-94) | p17(77-94) | DNA(1018..1071)] } { Id=201756 AutLoc=[Gag] HBX2=[Gag(77-94) | p17(77-94) | DNA(1018..1071)] } { Id=201481 AutLoc=[Gag] HBX2=[Gag(77-94) | p17(77-94) | DNA(1018..1071)] } { Id=201085 AutLoc=[p17(77-94)] HBX2=[Gag(77-94) | p17(77-94) | DNA(1018..1071)] }
SPEVIPMFSALSEGA	1	13.0518	0.000127188	0.000137741	1.05534e-05	{ Id=201518 AutLoc=[Gag(165-179 HXB2)] HBX2=[Gag(165-179) | p24(33-47) | DNA(1282..1326)] }
SPTSILDIRQGPKEP	1	13.0518	0.000127188	0.000137741	1.05534e-05	{ Id=36 AutLoc=[p24(278-292 IIIB, B10)] HBX2=[Gag(278-292) | p24(146-160) | DNA(1621..1665)] }
TGSEELRSLYNTVATLY	4	13.0518	0.000508751	0.000550964	4.22137e-05	{ Id=201755 AutLoc=[Gag] HBX2=[Gag(70-86) | p17(70-86) | DNA(997..1047)] } { Id=201018 AutLoc=[p17(70-86 B Consensus)] HBX2=[Gag(70-86) | p17(70-86) | DNA(997..1047)] } { Id=201480 AutLoc=[Gag] HBX2=[Gag(70-86) | p17(70-86) | DNA(997..1047)] } { Id=201452 AutLoc=[( Consensus B)] HBX2=[Gag(70-86) | p17(70-86) | DNA(997..1047)] }
TILKALGPAATLEEMMTA	1	13.0518	0.000127188	0.000137741	1.05534e-05	{ Id=201867 AutLoc=[p24] HBX2=[Gag(332-349) | p24(200-217)] }
TLNAWVKVVEEKAFSPEVIP	1	13.0518	0.000127188	0.000137741	1.05534e-05	{ Id=201112 AutLoc=[Gag(151-170 HXB2)] HBX2=[Gag(151-170) | p24(19-38) | DNA(1240..1299)] }
TPQDLNTMLNTVGGH	1	13.0518	0.000127188	0.000137741	1.05534e-05	{ Id=15 AutLoc=[p24(180-194)] HBX2=[Gag(180-194) | p24(48-62) | DNA(1327..1371)] }
VDRFYKTLRAEQASQ	7	13.0518	0.000890313	0.000964187	7.38739e-05	{ Id=201533 AutLoc=[Gag(297-311 HXB2)] HBX2=[Gag(297-311) | p24(165-179) | DNA(1678..1722)] } { Id=201286 AutLoc=[Gag(297-311 SF2)] HBX2=[Gag(297-311) | p24(165-179) | DNA(1678..1722)] } { Id=201634 AutLoc=[p24] HBX2=[Gag(297-311) | p24(165-179) | DNA(1678..1722)] } { Id=201077 AutLoc=[Gag(297-311 HXB-2)] HBX2=[Gag(297-311) | p24(165-179) | DNA(1678..1722)] } { Id=201420 AutLoc=[p24] HBX2=[Gag(29…
VGEIYKRWIILGLNKIVRMYSPV	1	13.0518	0.000127188	0.000137741	1.05534e-05	{ Id=201227 AutLoc=[NA] HBX2=[Gag(258-280) | p24(126-148) | DNA(1561..1629)] }
VGGHQAAMQMLKETINEEAAEWDR	1	13.0518	0.000127188	0.000137741	1.05534e-05	{ Id=201732 AutLoc=[Gag] HBX2=[Gag(191-214) | p24(59-82) | DNA(1360..1431)] }
VHQAISPRTLNAWVKC	1	13.0518	0.000127188	0.000137741	1.05534e-05	{ Id=9 AutLoc=[p24(143-157)] HBX2=[Gag(143-158) | p24(11-26) | DNA(1216..1263)] }
VHQAISPRTLNAWVKVVEEK	2	13.0518	0.000254375	0.000275482	2.11068e-05	{ Id=10 AutLoc=[Gag(143-152 SF2)] HBX2=[Gag(143-162) | p24(11-30) | DNA(1216..1275)] } { Id=443 AutLoc=[p24(143-162 HXB2)] HBX2=[Gag(143-162) | p24(11-30) | DNA(1216..1275)] }
VIPMFSALSEGATPQDLN	1	13.0518	0.000127188	0.000137741	1.05534e-05	{ Id=201731 AutLoc=[Gag] HBX2=[Gag(168-185) | p24(36-53) | DNA(1291..1344)] }
VKNWMTETLLVQNAN	1	13.0518	0.000127188	0.000137741	1.05534e-05	{ Id=201536 AutLoc=[Gag(313-327 HXB2)] HBX2=[Gag(313-327) | p24(181-195) | DNA(1726..1770)] }
VKNWMTETLLVQNANC	1	13.0518	0.000127188	0.000137741	1.05534e-05	{ Id=43 AutLoc=[p24(313-327)] HBX2=[Gag(313-330) | p24(181-198) | DNA(1726..1779)] }
VWASRELERFAVNPGLLETSEGCRQ	1	13.0518	0.000127188	0.000137741	1.05534e-05	{ Id=50569 AutLoc=[p17(35-49 PV22)] HBX2=[Gag(35-59) | p17(35-59) | DNA(892..966)] }
WIILGLNIKVRMYSPTSI	1	13.0518	0.000127188	0.000137741	1.05534e-05	{ Id=201863 AutLoc=[p24] HBX2=[Gag(265-282) | p24(133-150)] }
WIILGLNKIVRMYSP	5	13.0518	0.000635938	0.000688705	5.27671e-05	{ Id=201528 AutLoc=[Gag(265-279 HXB2)] HBX2=[Gag(265-279) | p24(133-147) | DNA(1582..1626)] } { Id=201076 AutLoc=[Gag(265-279 HXB-2)] HBX2=[Gag(265-279) | p24(133-147) | DNA(1582..1626)] } { Id=201091 AutLoc=[NA] HBX2=[Gag(265-279) | p24(133-147) | DNA(1582..1626)] } { Id=201697 AutLoc=[Gag] HBX2=[Gag(265-279) | p24(133-147) | DNA(1582..1626)] } { Id=201415 AutLoc=[p24] HBX2=[Gag(265-279) | p24(1…
WIILGLNKIVRMYSPTSI	4	13.0518	0.000508751	0.000550964	4.22137e-05	{ Id=201036 AutLoc=[p24(133-150 B Consensus)] HBX2=[Gag(265-282) | p24(133-150) | DNA(1582..1635)] } { Id=201743 AutLoc=[Gag] HBX2=[Gag(265-282) | p24(133-150) | DNA(1186..1239)] } { Id=201377 AutLoc=[p24(133-150)] HBX2=[Gag(265-282) | p24(133-150) | DNA(1582..1635)] } { Id=201640 AutLoc=[p24(133-150)] HBX2=[Gag(265-282) | p24(133-150) | DNA(1582..1635)] }
WIILGLNKIVRMYSPVSI	2	13.0518	0.000254375	0.000275482	2.11068e-05	{ Id=201438 AutLoc=[p24(265-282)] HBX2=[Gag(265-282) | p24(133-150) | DNA(1582..1635)] } { Id=201409 AutLoc=[p24] HBX2=[Gag(265-282) | p24(133-150) | DNA(1582..1635)] }
WILLGLNKIVRMYSPTSI	1	13.0518	0.000127188	0.000137741	1.05534e-05	{ Id=201453 AutLoc=[( Consensus B)] HBX2=[Gag(265-282) | p24(133-150) | DNA(1582..1635)] }
WKVVEEKAFSPEVIPMF	1	13.0518	0.000127188	0.000137741	1.05534e-05	{ Id=201080 AutLoc=[p24(23-40)] HBX2=[Gag(155-172) | p24(23-40) | DNA(1252..1305)] }
WVKVVEEKAFSPEVIPMF	3	13.0518	0.000381563	0.000413223	3.16603e-05	{ Id=201767 AutLoc=[Gag] HBX2=[Gag(155-172) | p24(23-40) | DNA(856..909)] } { Id=201029 AutLoc=[p24(23-40 B Consensus)] HBX2=[Gag(155-172) | p24(23-40) | DNA(1252..1305)] } { Id=201869 AutLoc=[p24] HBX2=[Gag(155-172) | p24(23-40)] }
YKLKHIVWASRELER	1	13.0518	0.000127188	0.000137741	1.05534e-05	{ Id=201065 AutLoc=[Gag(29-43 HXB-2)] HBX2=[Gag(29-43) | p17(29-43) | DNA(874..918)] }
YKTLRAEQASQEVKN	2	13.0518	0.000254375	0.000275482	2.11068e-05	{ Id=201534 AutLoc=[Gag(301-315 HXB2)] HBX2=[Gag(301-315) | p24(169-183) | DNA(1690..1734)] } { Id=201092 AutLoc=[NA] HBX2=[Gag(301-315) | p24(169-183) | DNA(1690..1734)] }
YKTLRAEQASQEVKNWMTET	1	13.0518	0.000127188	0.000137741	1.05534e-05	{ Id=201152 AutLoc=[Gag(301-320 LAI)] HBX2=[Gag(301-320) | p24(169-188) | DNA(1690..1749)] }
YSPTSILDIRQGPKE	1	13.0518	0.000127188	0.000137741	1.05534e-05	{ Id=201531 AutLoc=[Gag(277-291 HXB2)] HBX2=[Gag(277-291) | p24(145-159) | DNA(1618..1662)] }
YVDRFYKTLRAEQASQEV	7	13.0518	0.000890313	0.000964187	7.38739e-05	{ Id=201007 AutLoc=[p24(164-181 B Consensus)] HBX2=[Gag(296-313) | p24(164-181) | DNA(1675..1728)] } { Id=201454 AutLoc=[( Consensus B)] HBX2=[Gag(296-313) | p24(164-181) | DNA(1675..1728)] } { Id=201715 AutLoc=[Gag] HBX2=[Gag(296-313) | p24(164-181) | DNA(1279..1332)] } { Id=201862 AutLoc=[p24] HBX2=[Gag(296-313) | p24(164-181)] } { Id=201486 AutLoc=[Gag] HBX2=[Gag(296-313) | p24(164-181) | DNA(…
EGLIHSQRRQDILDL	1	5.25882	0.000111549	0.000137741	2.61924e-05	{ Id=381 AutLoc=[Nef(98-112 BRU)] HBX2=[Nef(98-112) | DNA(9088..9132)] }
LKEKGGLEGLIHSQRRQDIL	1	5.25882	0.000111549	0.000137741	2.61924e-05	{ Id=380 AutLoc=[Nef(91-110 LAI)] HBX2=[Nef(91-110) | DNA(9067..9126)] }
LRPMTYKAAVDLSHFLKEKG	1	5.25882	0.000111549	0.000137741	2.61924e-05	{ Id=379 AutLoc=[Nef(76-95 LAI)] HBX2=[Nef(76-95) | DNA(9022..9081)] }
VGFPVTPQVPLRPMTYKAAVDLSHFLKEKGGL	3	5.25882	0.000334646	0.000413223	7.85772e-05	{ Id=201160 AutLoc=[Nef(66-97)] HBX2=[Nef(66-97) | DNA(8992..9087)] } { Id=378 AutLoc=[Nef(66-97 LAI)] HBX2=[Nef(66-97) | DNA(8992..9087)] } { Id=201707 AutLoc=[Nef(66-97 LAI)] HBX2=[Nef(66-97) | DNA(8992..9087)] }
YKAAVDLSHFLKEKGGL	6	5.25882	0.000669292	0.000826446	0.000157155	{ Id=201760 AutLoc=[Nef] HBX2=[Nef(81-97) | DNA(9037..9087)] } { Id=201387 AutLoc=[Nef(81-97)] HBX2=[Nef(81-97) | DNA(9037..9087)] } { Id=201639 AutLoc=[Nef(81-97)] HBX2=[Nef(81-97) | DNA(9037..9087)] } { Id=201026 AutLoc=[Nef(81-97 B Consensus)] HBX2=[Nef(81-97) | DNA(9037..9087)] } { Id=201868 AutLoc=[Nef] HBX2=[Nef(81-97)] } { Id=201253 AutLoc=[( clade B consensus)] HBX2=[Nef(81-97) | DNA(9037…
GTKALTEVIPLTEEA	1	0	-5.45128e-06	0	5.45128e-06	{ Id=88 AutLoc=[RT( IIIB)] HBX2=[Pol(440-454) | RT(285-299) | DNA(3402..3446)] }
